# Supplementary material for: Genomic Investigation Reveals a Community Typhoid Outbreak Caused by Contaminated Drinking Water in China, 2016
Source: Front Med (Lausanne). 2022 Mar 1;9:753085. doi: 10.3389/fmed.2022.753085 (PMC8925297; doi:10.3389/fmed.2022.753085)
Supplement: Supplementary Table S1 — The single nucleotide polymorphism matrix between Salmonella Typhi isolates. [file Table_1.XLSX]

## Sheet: Sheet1
Table S1. Sequence information of the outbreak S. Typhi strains.
Strain name	Assession number	Sequence length (bp)	BioSample	Source	Taxonomy
1423	JAEPKR000000000	4726064	SAMN17127510	Human blood	Salmonella enterica subsp. enterica serovar Typhi
1080	JAEPKA000000000	4725486	SAMN17127493	Human blood	Salmonella enterica subsp. enterica serovar Typhi
17	JAEPKQ000000000	4750013	SAMN17127509	Human blood	Salmonella enterica subsp. enterica serovar Typhi
332	JAEPKL000000000	4732916	SAMN17127504	Human blood	Salmonella enterica subsp. enterica serovar Typhi
7-sc-cl	JAEPKN000000000	4793859	SAMN17127506	Water	Salmonella enterica subsp. enterica serovar Typhi
1115	JAEPKF000000000	4726951	SAMN17127498	Human blood	Salmonella enterica subsp. enterica serovar Typhi
490	JAEPKI000000000	4727422	SAMN17127501	Human blood	Salmonella enterica subsp. enterica serovar Typhi
M13	JAEPKG000000000	4727393	SAMN17127499	Human feces	Salmonella enterica subsp. enterica serovar Typhi
436	JAEPKH000000000	4730441	SAMN17127500	Human blood	Salmonella enterica subsp. enterica serovar Typhi
377	JAEPKE000000000	4725079	SAMN17127497	Human blood	Salmonella enterica subsp. enterica serovar Typhi
474	JAEPKJ000000000	4727469	SAMN17127502	Human blood	Salmonella enterica subsp. enterica serovar Typhi
1052	JAEPKB000000000	4724772	SAMN17127494	Human blood	Salmonella enterica subsp. enterica serovar Typhi
1129	JAEPKD000000000	4729516	SAMN17127496	Human blood	Salmonella enterica subsp. enterica serovar Typhi
1124	JAEPJU000000000	4724662	SAMN17127487	Human blood	Salmonella enterica subsp. enterica serovar Typhi
293	JAEPKC000000000	4729911	SAMN17127495	Human blood	Salmonella enterica subsp. enterica serovar Typhi
923	JAEPJV000000000	4725210	SAMN17127488	Human blood	Salmonella enterica subsp. enterica serovar Typhi
1127	JAEPJW000000000	4728127	SAMN17127489	Human blood	Salmonella enterica subsp. enterica serovar Typhi
534	JAEPKK000000000	4730021	SAMN17127503	Human blood	Salmonella enterica subsp. enterica serovar Typhi
1450	JAEPKS000000000	4724466	SAMN17127511	Human blood	Salmonella enterica subsp. enterica serovar Typhi
968	JAEPJY000000000	4725188	SAMN17127491	Human blood	Salmonella enterica subsp. enterica serovar Typhi
488	JAEPKM000000000	4725097	SAMN17127505	Human blood	Salmonella enterica subsp. enterica serovar Typhi
1114	JAEPKT000000000	4743356	SAMN17127512	Human blood	Salmonella enterica subsp. enterica serovar Typhi
681	JAEPJX000000000	4724342	SAMN17127490	Human blood	Salmonella enterica subsp. enterica serovar Typhi
1401	JAEPKO000000000	4725174	SAMN17127507	Human blood	Salmonella enterica subsp. enterica serovar Typhi
1360	JAEPKP000000000	4784712	SAMN17127508	Human blood	Salmonella enterica subsp. enterica serovar Typhi
1136	JAEPJZ000000000	4747096	SAMN17127492	Human blood	Salmonella enterica subsp. enterica serovar Typhi
