# Supplementary material for: Genomic Investigation Reveals a Community Typhoid Outbreak Caused by Contaminated Drinking Water in China, 2016
Source: Front Med (Lausanne). 2022 Mar 1;9:753085. doi: 10.3389/fmed.2022.753085 (PMC8925297; doi:10.3389/fmed.2022.753085)
Supplement: Supplementary Table S2 — The minimum inhibitory concentrations of 20 antimicrobials. [file Table_2.XLSX]

## Sheet: Sheet1
Table S2. Minimum Inhibitory Concentration of 20 antibiotics
Strain	Ampicillin (mg/L)	Cefotaxime (mg/L)	Ceftazidime (mg/L)	Cefepime (mg/L)	Cefoxitin (mg/L)	Imipenem (mg/L)	Aztreonam (mg/L)	Meropenem (mg/L)	Chloramphenicol (mg/L)	Tetracycline (mg/L)	Sulfamethoxazole/Trimethoprim (mg/L)	Amoxicillin/Clavulanic acid (mg/L)	Nalidixic acid (mg/L)	Ciprofloxacin (mg/L)	Levofloxacin (mg/L)	Amikacin (mg/L)	Gentamicin (mg/L)	Azithromycin (mg/L)	Kanamycin (mg/L)	Doxycycline (mg/L)
17	2	0.25	0.5	0.5	2	0.25	0.5	0.25	2	1	0.13/2.4	1/0.5	8	0.03	0.25	2	0.5	2	2	2
293	2	0.25	0.5	0.5	2	0.25	0.5	0.25	4	1	0.13/2.4	1/0.5	8	0.03	0.25	2	0.5	2	2	1
377	2	0.25	0.5	0.5	2	0.25	0.5	0.25	4	1	0.13/2.4	1/0.5	8	0.03	0.25	2	0.5	2	2	1
488	2	0.25	0.5	0.5	2	0.25	0.5	0.25	2	1	0.13/2.4	1/0.5	8	0.03	0.25	2	0.5	2	2	2
490	2	0.25	0.5	0.5	2	0.25	0.5	0.25	4	1	0.13/2.4	1/0.5	8	0.03	0.25	2	0.5	2	2	1
534	2	0.25	0.5	0.5	2	0.25	0.5	0.25	2	1	0.13/2.4	1/0.5	8	0.03	0.25	2	0.5	2	2	1
681	2	0.25	0.5	0.5	2	0.25	0.5	0.25	2	1	0.13/2.4	1/0.5	8	0.03	0.25	2	0.5	2	2	1
923	2	0.25	0.5	0.5	2	0.25	0.5	0.25	4	1	0.13/2.4	1/0.5	8	0.03	0.25	2	0.5	2	2	2
968	2	0.25	0.5	0.5	4	0.25	0.5	0.25	2	1	0.13/2.4	1/0.5	8	0.03	0.25	2	0.5	2	2	2
1052	2	0.25	0.5	0.5	2	0.25	0.5	0.25	2	1	0.13/2.4	1/0.5	8	0.03	0.25	2	0.5	2	2	1
1080	2	0.25	0.5	0.5	2	0.25	0.5	0.25	4	1	0.13/2.4	1/0.5	8	0.03	0.25	2	0.5	2	2	2
1115	2	0.5	1	0.5	2	0.5	0.5	0.25	2	1	0.13/2.4	1/0.5	8	0.03	0.25	2	0.5	2	2	2
1124	2	0.25	0.5	0.5	2	0.25	0.5	0.25	4	2	0.13/2.4	1/0.5	8	0.03	0.25	2	0.5	4	2	1
1129	2	0.25	0.5	0.5	2	0.25	0.5	0.25	4	2	0.13/2.4	1/0.5	8	0.03	0.25	2	0.5	2	2	1
1136	2	0.25	0.5	0.5	2	0.25	0.5	0.25	2	1	0.13/2.4	1/0.5	8	0.03	0.25	2	0.5	2	2	1
1360	2	0.25	0.5	0.5	2	0.25	0.5	0.25	4	1	0.13/2.4	1/0.5	8	0.03	0.25	2	0.5	4	2	1
1401	2	0.25	0.5	0.5	2	0.5	0.5	0.25	2	1	0.13/2.4	1/0.5	8	0.03	0.25	2	0.5	2	2	2
1423	2	0.25	0.5	0.5	2	0.25	0.5	0.25	2	1	0.13/2.4	1/0.5	8	0.03	0.25	2	0.5	4	2	2
07-sc-cl	2	0.25	0.5	0.5	2	0.25	0.5	0.25	4	1	0.13/2.4	1/0.5	8	0.03	0.25	2	0.5	2	2	1
M13	2	0.25	0.5	0.5	2	0.5	0.5	0.25	4	1	0.13/2.4	1/0.5	8	0.03	0.25	2	0.5	2	2	1
1450	2	0.25	0.5	0.25	2	0.25	1	0.06	4	1	0.25/4.75	2/1	4	0.03	0.125	4	1	4	8	2
332	2	0.25	0.5	0.25	2	0.25	1	0.06	4	1	0.25/4.75	2/1	4	0.03	0.125	4	1	2	8	2
1127	2	0.25	0.5	0.25	2	0.25	1	0.06	4	2	0.25/4.75	2/1	4	0.03	0.125	4	1	4	8	2
1114	2	0.25	0.5	0.25	2	0.25	1	0.06	4	2	＞8/152	2/1	4	0.03	0.125	4	1	4	8	2
436	2	0.25	0.5	0.25	2	0.25	1	0.06	4	1	0.25/4.75	2/1	4	0.03	0.125	4	1	4	8	2
474	2	0.25	0.5	0.25	2	0.25	1	0.06	4	2	0.25/4.75	2/1	4	0.03	0.125	4	1	4	8	2
