# Supplementary material for: Genomic Investigation Reveals a Community Typhoid Outbreak Caused by Contaminated Drinking Water in China, 2016
Source: Front Med (Lausanne). 2022 Mar 1;9:753085. doi: 10.3389/fmed.2022.753085 (PMC8925297; doi:10.3389/fmed.2022.753085)
Supplement: Supplementary Table S3 — The SNP matrix of 26 outbreak-associated Salmonella Typhi isolates. [file Table_3.XLSX]

## Sheet: Table S1
Table S3. SNP matrix of 26 outbreak-associated Salmonella Typhi strains.
Strains SNP No. Strains	7-sc-cl	474	1080	1401	488	1124	1115	1129	1360	1136	1114	17	681	923	968	1127	1423	534	377	332	490	1052	M13	436	293	1450
7-sc-cl	0	1	1	2	32	3	4	5	4	3	2	2	7	8	9	10	5	4	5	5	5	5	7	7	5	10
474	1	0	0	1	33	2	3	4	3	4	3	3	8	7	8	9	4	3	4	4	4	6	6	6	6	9
1080	1	0	0	1	33	2	3	4	3	4	3	3	8	7	8	9	4	3	4	4	4	6	6	6	6	9
1401	2	1	1	0	32	3	2	3	4	5	4	4	9	8	9	10	5	4	5	5	5	5	7	7	7	10
488	32	33	33	32	0	35	34	35	36	35	34	34	39	40	41	42	37	36	37	37	37	35	39	39	37	42
1124	3	2	2	3	35	0	1	2	1	2	1	1	8	7	8	9	4	3	4	4	4	6	6	6	6	9
1115	4	3	3	2	34	1	0	1	2	3	2	2	9	8	9	10	5	4	5	5	5	5	7	7	7	10
1129	5	4	4	3	35	2	1	0	1	4	3	3	10	9	10	11	4	5	6	6	6	6	8	8	8	11
1360	4	3	3	4	36	1	2	1	0	3	2	2	9	8	9	10	3	4	5	5	5	7	7	7	7	10
1136	3	4	4	5	35	2	3	4	3	0	1	1	8	9	8	11	6	5	6	6	6	6	6	6	4	9
1114	2	3	3	4	34	1	2	3	2	1	0	0	7	8	9	10	5	4	5	5	5	5	7	7	5	10
17	2	3	3	4	34	1	2	3	2	1	0	0	7	8	9	10	5	4	5	5	5	5	7	7	5	10
681	7	8	8	9	39	8	9	10	9	8	7	7	0	1	2	3	8	7	8	8	8	8	10	10	8	13
923	8	7	7	8	40	7	8	9	8	9	8	8	1	0	1	2	7	6	7	7	7	9	9	9	9	12
968	9	8	8	9	41	8	9	10	9	8	9	9	2	1	0	3	8	7	8	8	8	10	8	8	8	11
1127	10	9	9	10	42	9	10	11	10	11	10	10	3	2	3	0	9	8	9	9	9	11	11	11	11	14
1423	5	4	4	5	37	4	5	4	3	6	5	5	8	7	8	9	0	1	2	2	2	4	4	4	4	7
534	4	3	3	4	36	3	4	5	4	5	4	4	7	6	7	8	1	0	1	1	1	3	3	3	3	6
377	5	4	4	5	37	4	5	6	5	6	5	5	8	7	8	9	2	1	0	2	2	4	4	4	4	7
332	5	4	4	5	37	4	5	6	5	6	5	5	8	7	8	9	2	1	2	0	2	4	4	4	4	7
490	5	4	4	5	37	4	5	6	5	6	5	5	8	7	8	9	2	1	2	2	0	2	2	2	2	5
1052	5	6	6	5	35	6	5	6	7	6	5	5	8	9	10	11	4	3	4	4	2	0	4	4	2	7
M13	7	6	6	7	39	6	7	8	7	6	7	7	10	9	8	11	4	3	4	4	2	4	0	0	2	5
436	7	6	6	7	39	6	7	8	7	6	7	7	10	9	8	11	4	3	4	4	2	4	0	0	2	5
293	5	6	6	7	37	6	7	8	7	4	5	5	8	9	8	11	4	3	4	4	2	2	2	2	0	5
1450	10	9	9	10	42	9	10	11	10	9	10	10	13	12	11	14	7	6	7	7	5	7	5	5	5	0
