# Supplementary material for: Genomic Investigation Reveals a Community Typhoid Outbreak Caused by Contaminated Drinking Water in China, 2016
Source: Front Med (Lausanne). 2022 Mar 1;9:753085. doi: 10.3389/fmed.2022.753085 (PMC8925297; doi:10.3389/fmed.2022.753085)
Supplement: Supplementary Table S4 — Meta information of 2,464 isolates used for global Salmonella Typhi ST2 phylogeny analysis. [file Table_4.XLSX]

## Sheet: Sheet1
Table S4. Information of 2,464 strains in global Salmonella Typhi ST2 tree.
Strain name in the phylogenetic tree	Strain name	Assembly barcode in Enterobase/Accession number in NCBI
Ty2	Ty2	LT904886.1
A48077|SAL_BA9333AA_AS	A48077	SAL_BA9333AA_AS
040034TY|SAL_YA5433AA_AS	040034TY	SAL_YA5433AA_AS
040054TY|SAL_YA5436AA_AS	040054TY	SAL_YA5436AA_AS
CT18|SAL_PA7140AA_AS	CT18	SAL_PA7140AA_AS
E00-7463 |SAL_BA9457AA_AS	E00-7463	SAL_BA9457AA_AS
CT18|SAL_PA8385AA_AS	CT18	SAL_PA8385AA_AS
CT18|SAL_PA7129AA_AS	CT18	SAL_PA7129AA_AS
CT18|SAL_PA8391AA_AS	CT18	SAL_PA8391AA_AS
CT18|SAL_PA8411AA_AS	CT18	SAL_PA8411AA_AS
H06156 0550|SAL_BA8714AA_AS	H06156 0550	SAL_BA8714AA_AS
CT18|SAL_PA8400AA_AS	CT18	SAL_PA8400AA_AS
462020|SAL_AB8371AA_AS	462020	SAL_AB8371AA_AS
f2ee4050-5667-11e7-a067-3c4a9275d6c8|SAL_DB9180AA_AS	f2ee4050-5667-11e7-a067-3c4a9275d6c8	SAL_DB9180AA_AS
CT18|SAL_PA8366AA_AS	CT18	SAL_PA8366AA_AS
CT18|SAL_PA8454AA_AS	CT18	SAL_PA8454AA_AS
7415|SAL_CA4568AA_AS	7415	SAL_CA4568AA_AS
CT18|SAL_PA7117AA_AS	CT18	SAL_PA7117AA_AS
78980|SAL_EA8218AA_AS	78980	SAL_EA8218AA_AS
420543|SAL_AB8299AA_AS	420543	SAL_AB8299AA_AS
456197|SAL_AB8032AA_AS	456197	SAL_AB8032AA_AS
527526|SAL_AB9745AA_AS	527526	SAL_AB9745AA_AS
440109|SAL_AB8315AA_AS	440109	SAL_AB8315AA_AS
PNCS014139|SAL_KC3492AA_AS	PNCS014139	SAL_KC3492AA_AS
527527|SAL_IB7338AA_AS	527527	SAL_IB7338AA_AS
528445|SAL_IB7677AA_AS	528445	SAL_IB7677AA_AS
347952|SAL_AB8325AA_AS	347952	SAL_AB8325AA_AS
723825|SAL_LB3749AA_AS	723825	SAL_LB3749AA_AS
364179|SAL_AB7925AA_AS	364179	SAL_AB7925AA_AS
PNCS011404|SAL_MC1330AA_AS	PNCS011404	SAL_MC1330AA_AS
df9f78c0-5667-11e7-a067-3c4a9275d6c8|SAL_HB0613AA_AS	df9f78c0-5667-11e7-a067-3c4a9275d6c8	SAL_HB0613AA_AS
dfe84190-5667-11e7-a067-3c4a9275d6c8|SAL_HB0620AA_AS	dfe84190-5667-11e7-a067-3c4a9275d6c8	SAL_HB0620AA_AS
M592 / NCTC20277|SAL_BA2503AA_AS	M592 / NCTC20277	SAL_BA2503AA_AS
M593 / NCTC20278|SAL_FA6380AA_AS	M593 / NCTC20278	SAL_FA6380AA_AS
Thai_typhi_054|SAL_JA7750AA_AS	Thai_typhi_054	SAL_JA7750AA_AS
Thai_typhi_055|SAL_JA7751AA_AS	Thai_typhi_055	SAL_JA7751AA_AS
ERL084170|SAL_CA1916AA_AS	ERL084170	SAL_CA1916AA_AS
CT18|SAL_PA7048AA_AS	CT18	SAL_PA7048AA_AS
CT18|SAL_PA8360AA_AS	CT18	SAL_PA8360AA_AS
SAL-18-0493_WGS|SAL_AC6532AA_AS	SAL-18-0493_WGS	SAL_AC6532AA_AS
SAL-16-09881_WGS|SAL_AC6533AA_AS	SAL-16-09881_WGS	SAL_AC6533AA_AS
A370|SAL_CA3537AA_AS	A370	SAL_CA3537AA_AS
A287|SAL_CA3600AA_AS	A287	SAL_CA3600AA_AS
A239|SAL_JA0403AA_AS	A239	SAL_JA0403AA_AS
A399|SAL_CA3974AA_AS	A399	SAL_CA3974AA_AS
A359|SAL_CA3558AA_AS	A359	SAL_CA3558AA_AS
A355|SAL_CA3567AA_AS	A355	SAL_CA3567AA_AS
A342|SAL_CA3589AA_AS	A342	SAL_CA3589AA_AS
A249|SAL_CA2793AA_AS	A249	SAL_CA2793AA_AS
A282|SAL_CA3615AA_AS	A282	SAL_CA3615AA_AS
3582/82|SAL_CC9199AA_AS	3582/82	SAL_CC9199AA_AS
CT18|SAL_PA7116AA_AS	CT18	SAL_PA7116AA_AS
CT18|SAL_PA8370AA_AS	CT18	SAL_PA8370AA_AS
403Ty|SAL_XA0274AA_AS	403Ty	SAL_XA0274AA_AS
SGB92|SAL_XA0294AA_AS	SGB92	SAL_XA0294AA_AS
ERL091092|SAL_CA1853AA_AS	ERL091092	SAL_CA1853AA_AS
BCW_1512|SAL_LA5585AA_AS	BCW_1512	SAL_LA5585AA_AS
CFSAN001004|SAL_MA9035AA_AS	CFSAN001004	SAL_MA9035AA_AS
SGB114|SAL_CA0572AA_AS	SGB114	SAL_CA0572AA_AS
E03_4983|SAL_JA0498AA_AS	E03_4983	SAL_JA0498AA_AS
ERL12959|SAL_CA2920AA_AS	ERL12959	SAL_CA2920AA_AS
MDUST253|SAL_JA0944AA_AS	MDUST253	SAL_JA0944AA_AS
ERL02732|SAL_CA2504AA_AS	ERL02732	SAL_CA2504AA_AS
20-001-2280|SAL_MC4323AA_AS	20-001-2280	SAL_MC4323AA_AS
A132|SAL_CA2588AA_AS	A132	SAL_CA2588AA_AS
A136|SAL_CA2570AA_AS	A136	SAL_CA2570AA_AS
A105|SAL_CA2692AA_AS	A105	SAL_CA2692AA_AS
A357|SAL_CA3561AA_AS	A357	SAL_CA3561AA_AS
A363|SAL_CA3550AA_AS	A363	SAL_CA3550AA_AS
A341|SAL_CA3591AA_AS	A341	SAL_CA3591AA_AS
A125|SAL_CA2638AA_AS	A125	SAL_CA2638AA_AS
A135|SAL_CA2579AA_AS	A135	SAL_CA2579AA_AS
A122|SAL_CA2657AA_AS	A122	SAL_CA2657AA_AS
A178|SAL_CA2922AA_AS	A178	SAL_CA2922AA_AS
A128|SAL_CA2624AA_AS	A128	SAL_CA2624AA_AS
A158|SAL_CA3012AA_AS	A158	SAL_CA3012AA_AS
CT18|SAL_PA7150AA_AS	CT18	SAL_PA7150AA_AS
MDUST106|SAL_JA0923AA_AS	MDUST106	SAL_JA0923AA_AS
CT18|SAL_PA7053AA_AS	CT18	SAL_PA7053AA_AS
01TY391|SAL_HC6080AA_AS	01TY391	SAL_HC6080AA_AS
12-2561|SAL_OA1203AA_AS	12-2561	SAL_OA1203AA_AS
CT18|SAL_PA7119AA_AS	CT18	SAL_PA7119AA_AS
ERL09383|SAL_CA1885AA_AS	ERL09383	SAL_CA1885AA_AS
541390|SAL_IB6777AA_AS	541390	SAL_IB6777AA_AS
468937|SAL_AB7950AA_AS	468937	SAL_AB7950AA_AS
474629|SAL_AB8000AA_AS	474629	SAL_AB8000AA_AS
454842|SAL_CB0586AA_AS	454842	SAL_CB0586AA_AS
CT18|SAL_PA7155AA_AS	CT18	SAL_PA7155AA_AS
129-0177-M|SAL_CA3389AA_AS	129-0177-M	SAL_CA3389AA_AS
YA00195775|SAL_DC1152AA_AS	YA00195775	SAL_DC1152AA_AS
E99-7012 |SAL_BA9655AA_AS	E99-7012	SAL_BA9655AA_AS
E00-7666 |SAL_CA4720AA_AS	E00-7666	SAL_CA4720AA_AS
671076|SAL_CA2719AA_AS	671076	SAL_CA2719AA_AS
YA00079882|SAL_GB2507AA_AS	YA00079882	SAL_GB2507AA_AS
RKI_15-04397|SAL_MB6472AA_AS	RKI_15-04397	SAL_MB6472AA_AS
345421|SAL_AB8340AA_AS	345421	SAL_AB8340AA_AS
15252|SAL_KA1305AA_AS	15252	SAL_KA1305AA_AS
CT18|SAL_PA6968AA_AS	CT18	SAL_PA6968AA_AS
ty1-16|SAL_CA2118AA_AS	ty1-16	SAL_CA2118AA_AS
CT18|SAL_PA7050AA_AS	CT18	SAL_PA7050AA_AS
Ty2 (from Quails)|SAL_EA6810AA_AS	Ty2 (from Quails)	SAL_EA6810AA_AS
OX_SQ_MCB1|SAL_CA5746AA_AS	OX_SQ_MCB1	SAL_CA5746AA_AS
4316STDY6559669|SAL_HC5082AA_AS	4316STDY6559669	SAL_HC5082AA_AS
69-61 |SAL_CA4925AA_AS	69-61	SAL_CA4925AA_AS
E02-5919 |SAL_CA4917AA_AS	E02-5919	SAL_CA4917AA_AS
E99-6478 |SAL_BA9430AA_AS	E99-6478	SAL_BA9430AA_AS
sen00496|SAL_LA8471AA_AS	sen00496	SAL_LA8471AA_AS
Salmonella enterica subsp. enterica|SAL_RA3794AA_AS	Salmonella enterica subsp. enterica	SAL_RA3794AA_AS
MDUST108|SAL_CA1361AA_AS	MDUST108	SAL_CA1361AA_AS
YA00072730|SAL_GB4735AA_AS	YA00072730	SAL_GB4735AA_AS
gha75716|SAL_LA8639AA_AS	gha75716	SAL_LA8639AA_AS
gha75916|SAL_LA8981AA_AS	gha75916	SAL_LA8981AA_AS
gha113893|SAL_LA8560AA_AS	gha113893	SAL_LA8560AA_AS
gha113893|SAL_LA8696AA_AS	gha113893	SAL_LA8696AA_AS
gha112987|SAL_LA8462AA_AS	gha112987	SAL_LA8462AA_AS
gha400648|SAL_LA8500AA_AS	gha400648	SAL_LA8500AA_AS
09-2213|SAL_CA0820AA_AS	09-2213	SAL_CA0820AA_AS
09-2214|SAL_CA4937AA_AS	09-2214	SAL_CA4937AA_AS
SL1344|SAL_MA3197AA_AS	SL1344	SAL_MA3197AA_AS
SL1344|SAL_MA3202AA_AS	SL1344	SAL_MA3202AA_AS
164902|SAL_YA6988AA_AS	164902	SAL_YA6988AA_AS
gha98311|SAL_LA8630AA_AS	gha98311	SAL_LA8630AA_AS
gha300947|SAL_LA8636AA_AS	gha300947	SAL_LA8636AA_AS
E02-1739 |SAL_BA9926AA_AS	E02-1739	SAL_BA9926AA_AS
H07404 0418|SAL_FA6607AA_AS	H07404 0418	SAL_FA6607AA_AS
H05272 0442|SAL_JA0513AA_AS	H05272 0442	SAL_JA0513AA_AS
gha58918|SAL_LA8668AA_AS	gha58918	SAL_LA8668AA_AS
08-4327|SAL_CA4857AA_AS	08-4327	SAL_CA4857AA_AS
gha115200|SAL_LA8568AA_AS	gha115200	SAL_LA8568AA_AS
gha114899|SAL_LA8867AA_AS	gha114899	SAL_LA8867AA_AS
SL1344|SAL_MA3195AA_AS	SL1344	SAL_MA3195AA_AS
Salmonella enterica subsp. enterica|SAL_RA3754AA_AS	Salmonella enterica subsp. enterica	SAL_RA3754AA_AS
bkf01464|SAL_LA8451AA_AS	bkf01464	SAL_LA8451AA_AS
201210632|SAL_BA8178AA_AS	201210632	SAL_BA8178AA_AS
bkf01613|SAL_LA8824AA_AS	bkf01613	SAL_LA8824AA_AS
bkf00126|SAL_LA8417AA_AS	bkf00126	SAL_LA8417AA_AS
bfk01783|SAL_LA8445AA_AS	bfk01783	SAL_LA8445AA_AS
bkf01760|SAL_LA8397AA_AS	bkf01760	SAL_LA8397AA_AS
bkf01660|SAL_LA8827AA_AS	bkf01660	SAL_LA8827AA_AS
SL1344|SAL_MA3145AA_AS	SL1344	SAL_MA3145AA_AS
04-0339|SAL_CA5151AA_AS	04-0339	SAL_CA5151AA_AS
gha112543|SAL_LA8473AA_AS	gha112543	SAL_LA8473AA_AS
gha500763|SAL_LA8844AA_AS	gha500763	SAL_LA8844AA_AS
gha500849|SAL_LA8924AA_AS	gha500849	SAL_LA8924AA_AS
gha917800|SAL_LA8760AA_AS	gha917800	SAL_LA8760AA_AS
gha400617|SAL_LA8931AA_AS	gha400617	SAL_LA8931AA_AS
gha115752|SAL_LA8555AA_AS	gha115752	SAL_LA8555AA_AS
gha114627|SAL_LA8899AA_AS	gha114627	SAL_LA8899AA_AS
gha910293|SAL_LA8943AA_AS	gha910293	SAL_LA8943AA_AS
gha98552|SAL_LA8676AA_AS	gha98552	SAL_LA8676AA_AS
gha116071|SAL_LA8553AA_AS	gha116071	SAL_LA8553AA_AS
gha91708|SAL_LA8977AA_AS	gha91708	SAL_LA8977AA_AS
PNUSAS028052|SAL_XA2321AA_AS	PNUSAS028052	SAL_XA2321AA_AS
gha400630|SAL_LA8521AA_AS	gha400630	SAL_LA8521AA_AS
gha115603|SAL_LA8601AA_AS	gha115603	SAL_LA8601AA_AS
SL1344|SAL_MA3146AA_AS	SL1344	SAL_MA3146AA_AS
gha114044|SAL_LA8906AA_AS	gha114044	SAL_LA8906AA_AS
gha115454|SAL_LA8866AA_AS	gha115454	SAL_LA8866AA_AS
SL1344|SAL_MA3192AA_AS	SL1344	SAL_MA3192AA_AS
gha115343|SAL_LA8622AA_AS	gha115343	SAL_LA8622AA_AS
SL1344|SAL_MA3189AA_AS	SL1344	SAL_MA3189AA_AS
365314|SAL_UA7434AA_AS	365314	SAL_UA7434AA_AS
08-10571|SAL_CA0052AA_AS	08-10571	SAL_CA0052AA_AS
gha400019|SAL_LA8879AA_AS	gha400019	SAL_LA8879AA_AS
03-4747|SAL_CA0106AA_AS	03-4747	SAL_CA0106AA_AS
201001547|SAL_BA9309AA_AS	201001547	SAL_BA9309AA_AS
gha400543|SAL_LA8535AA_AS	gha400543	SAL_LA8535AA_AS
201006474|SAL_BA9282AA_AS	201006474	SAL_BA9282AA_AS
09-4584|SAL_CA4945AA_AS	09-4584	SAL_CA4945AA_AS
201005049|SAL_BA9287AA_AS	201005049	SAL_BA9287AA_AS
09-4821|SAL_CA4983AA_AS	09-4821	SAL_CA4983AA_AS
gha500926|SAL_LA8570AA_AS	gha500926	SAL_LA8570AA_AS
gha115531|SAL_LA8526AA_AS	gha115531	SAL_LA8526AA_AS
gha115475|SAL_LA8888AA_AS	gha115475	SAL_LA8888AA_AS
201006290|SAL_BA9316AA_AS	201006290	SAL_BA9316AA_AS
gha300795|SAL_LA8545AA_AS	gha300795	SAL_LA8545AA_AS
gha113010|SAL_LA8478AA_AS	gha113010	SAL_LA8478AA_AS
gha130010|SAL_LA8754AA_AS	gha130010	SAL_LA8754AA_AS
gha400010|SAL_LA8854AA_AS	gha400010	SAL_LA8854AA_AS
gha115082|SAL_LA8475AA_AS	gha115082	SAL_LA8475AA_AS
gha116178|SAL_LA8477AA_AS	gha116178	SAL_LA8477AA_AS
gha115685|SAL_LA8856AA_AS	gha115685	SAL_LA8856AA_AS
gha113834|SAL_LA8648AA_AS	gha113834	SAL_LA8648AA_AS
gha113825|SAL_LA8857AA_AS	gha113825	SAL_LA8857AA_AS
gha114347|SAL_LA8916AA_AS	gha114347	SAL_LA8916AA_AS
gha500362|SAL_LA8528AA_AS	gha500362	SAL_LA8528AA_AS
gha500316|SAL_LA8745AA_AS	gha500316	SAL_LA8745AA_AS
gha601491|SAL_LA8971AA_AS	gha601491	SAL_LA8971AA_AS
149242|SAL_YA6984AA_AS	149242	SAL_YA6984AA_AS
gha9728|SAL_LA8405AA_AS	gha9728	SAL_LA8405AA_AS
SL1344|SAL_MA3163AA_AS	SL1344	SAL_MA3163AA_AS
RKI_15-02720|SAL_MB6419AA_AS	RKI_15-02720	SAL_MB6419AA_AS
gha114025|SAL_LA8574AA_AS	gha114025	SAL_LA8574AA_AS
gha114027|SAL_LA8907AA_AS	gha114027	SAL_LA8907AA_AS
gha115045|SAL_LA8860AA_AS	gha115045	SAL_LA8860AA_AS
gha500212|SAL_LA8504AA_AS	gha500212	SAL_LA8504AA_AS
gha115138|SAL_LA8567AA_AS	gha115138	SAL_LA8567AA_AS
gha114149|SAL_LA8603AA_AS	gha114149	SAL_LA8603AA_AS
gha114070|SAL_LA8569AA_AS	gha114070	SAL_LA8569AA_AS
gha113597|SAL_LA8862AA_AS	gha113597	SAL_LA8862AA_AS
gha114347|SAL_LA8974AA_AS	gha114347	SAL_LA8974AA_AS
gha500347|SAL_LA8536AA_AS	gha500347	SAL_LA8536AA_AS
gha91946|SAL_LA8653AA_AS	gha91946	SAL_LA8653AA_AS
gha500326|SAL_LA8596AA_AS	gha500326	SAL_LA8596AA_AS
gha300113|SAL_LA8846AA_AS	gha300113	SAL_LA8846AA_AS
gha300680|SAL_LA8928AA_AS	gha300680	SAL_LA8928AA_AS
gha112535|SAL_LA8884AA_AS	gha112535	SAL_LA8884AA_AS
gha115381|SAL_LA8913AA_AS	gha115381	SAL_LA8913AA_AS
gha500820|SAL_LA8484AA_AS	gha500820	SAL_LA8484AA_AS
gha113472|SAL_LA8901AA_AS	gha113472	SAL_LA8901AA_AS
SL1344|SAL_MA3190AA_AS	SL1344	SAL_MA3190AA_AS
G1357|SAL_LA8010AA_AS	G1357	SAL_LA8010AA_AS
G1099|SAL_JA7656AA_AS	G1099	SAL_JA7656AA_AS
G1320|SAL_LA7986AA_AS	G1320	SAL_LA7986AA_AS
G1105|SAL_CA0535AA_AS	G1105	SAL_CA0535AA_AS
G1325|SAL_LA8000AA_AS	G1325	SAL_LA8000AA_AS
gha116073|SAL_LA8490AA_AS	gha116073	SAL_LA8490AA_AS
gha116092|SAL_LA8905AA_AS	gha116092	SAL_LA8905AA_AS
06-6055|SAL_CA0904AA_AS	06-6055	SAL_CA0904AA_AS
201210941|SAL_BA8171AA_AS	201210941	SAL_BA8171AA_AS
bkf00319|SAL_LA8834AA_AS	bkf00319	SAL_LA8834AA_AS
gha114271|SAL_LA8851AA_AS	gha114271	SAL_LA8851AA_AS
gha114578|SAL_LA8868AA_AS	gha114578	SAL_LA8868AA_AS
IPCN|SAL_CA4751AA_AS	IPCN	SAL_CA4751AA_AS
07-4565|SAL_CA5204AA_AS	07-4565	SAL_CA5204AA_AS
gha52234|SAL_LA8597AA_AS	gha52234	SAL_LA8597AA_AS
gha7119|SAL_LA8645AA_AS	gha7119	SAL_LA8645AA_AS
gha75193|SAL_LA8660AA_AS	gha75193	SAL_LA8660AA_AS
gha52446|SAL_LA8808AA_AS	gha52446	SAL_LA8808AA_AS
gha68564|SAL_LA8640AA_AS	gha68564	SAL_LA8640AA_AS
gha71199|SAL_LA8685AA_AS	gha71199	SAL_LA8685AA_AS
PO1255|SAL_BA8709AA_AS	PO1255	SAL_BA8709AA_AS
06-6673|SAL_CA0985AA_AS	06-6673	SAL_CA0985AA_AS
gha87249|SAL_LA8679AA_AS	gha87249	SAL_LA8679AA_AS
gha66994|SAL_LA8634AA_AS	gha66994	SAL_LA8634AA_AS
gha113411|SAL_LA8825AA_AS	gha113411	SAL_LA8825AA_AS
gha80759|SAL_LA8793AA_AS	gha80759	SAL_LA8793AA_AS
09-9292|SAL_CA5122AA_AS	09-9292	SAL_CA5122AA_AS
155768|SAL_YA6986AA_AS	155768	SAL_YA6986AA_AS
gha114569|SAL_LA8863AA_AS	gha114569	SAL_LA8863AA_AS
BH577|SAL_BA8317AA_AS	BH577	SAL_BA8317AA_AS
BH567|SAL_BA8375AA_AS	BH567	SAL_BA8375AA_AS
bkf01493|SAL_LA8458AA_AS	bkf01493	SAL_LA8458AA_AS
201004591|SAL_BA9292AA_AS	201004591	SAL_BA9292AA_AS
201003973|SAL_JA0501AA_AS	201003973	SAL_JA0501AA_AS
RKI_16-01747|SAL_MB6535AA_AS	RKI_16-01747	SAL_MB6535AA_AS
PO1063|SAL_BA8806AA_AS	PO1063	SAL_BA8806AA_AS
PO771|SAL_BA8853AA_AS	PO771	SAL_BA8853AA_AS
PO2576|SAL_LA8017AA_AS	PO2576	SAL_LA8017AA_AS
PO1057|SAL_BA8820AA_AS	PO1057	SAL_BA8820AA_AS
BH726|SAL_JA7600AA_AS	BH726	SAL_JA7600AA_AS
G1250|SAL_JA7641AA_AS	G1250	SAL_JA7641AA_AS
G1290|SAL_JA7681AA_AS	G1290	SAL_JA7681AA_AS
G382|SAL_LA7998AA_AS	G382	SAL_LA7998AA_AS
G2117|SAL_BA8500AA_AS	G2117	SAL_BA8500AA_AS
09-5224|SAL_CA0057AA_AS	09-5224	SAL_CA0057AA_AS
C1310|SAL_JA7638AA_AS	C1310	SAL_JA7638AA_AS
PO1770|SAL_LA7995AA_AS	PO1770	SAL_LA7995AA_AS
PO1281|SAL_JA7635AA_AS	PO1281	SAL_JA7635AA_AS
C1524|SAL_LA8007AA_AS	C1524	SAL_LA8007AA_AS
09-8774|SAL_BA9990AA_AS	09-8774	SAL_BA9990AA_AS
BH355|SAL_BA8447AA_AS	BH355	SAL_BA8447AA_AS
PO1960|SAL_JA7652AA_AS	PO1960	SAL_JA7652AA_AS
04-7167|SAL_CA4920AA_AS	04-7167	SAL_CA4920AA_AS
G480|SAL_LA8008AA_AS	G480	SAL_LA8008AA_AS
gha53002|SAL_LA8801AA_AS	gha53002	SAL_LA8801AA_AS
SL1344|SAL_MA3164AA_AS	SL1344	SAL_MA3164AA_AS
PO2677|SAL_LA8025AA_AS	PO2677	SAL_LA8025AA_AS
PNUSAS001710|SAL_KA6255AA_AS	PNUSAS001710	SAL_KA6255AA_AS
PNUSAS001711|SAL_KA6257AA_AS	PNUSAS001711	SAL_KA6257AA_AS
BH282|SAL_BA8245AA_AS	BH282	SAL_BA8245AA_AS
G1028|SAL_JA7648AA_AS	G1028	SAL_JA7648AA_AS
G2113|SAL_BA8531AA_AS	G2113	SAL_BA8531AA_AS
PO1242|SAL_BA8724AA_AS	PO1242	SAL_BA8724AA_AS
PO2330|SAL_JA7669AA_AS	PO2330	SAL_JA7669AA_AS
PO575|SAL_BA8994AA_AS	PO575	SAL_BA8994AA_AS
G1880|SAL_EA2248AA_AS	G1880	SAL_EA2248AA_AS
201207953|SAL_JA0841AA_AS	201207953	SAL_JA0841AA_AS
201101899|SAL_BA8469AA_AS	201101899	SAL_BA8469AA_AS
K157|SAL_BA8403AA_AS	K157	SAL_BA8403AA_AS
PO1747|SAL_EA2048AA_AS	PO1747	SAL_EA2048AA_AS
PO1712|SAL_JA7676AA_AS	PO1712	SAL_JA7676AA_AS
gha500707|SAL_LA8557AA_AS	gha500707	SAL_LA8557AA_AS
gha300372|SAL_LA8876AA_AS	gha300372	SAL_LA8876AA_AS
gha80509|SAL_LA8582AA_AS	gha80509	SAL_LA8582AA_AS
gha78920|SAL_LA8621AA_AS	gha78920	SAL_LA8621AA_AS
H09044 0141|SAL_BA9471AA_AS	H09044 0141	SAL_BA9471AA_AS
09-2619|SAL_BA9869AA_AS	09-2619	SAL_BA9869AA_AS
09-2597|SAL_CA4853AA_AS	09-2597	SAL_CA4853AA_AS
BH1147|SAL_BA8357AA_AS	BH1147	SAL_BA8357AA_AS
G2055|SAL_BA8592AA_AS	G2055	SAL_BA8592AA_AS
BH424|SAL_BA8286AA_AS	BH424	SAL_BA8286AA_AS
BH434|SAL_JA1011AA_AS	BH434	SAL_JA1011AA_AS
06-7490|SAL_CA4890AA_AS	06-7490	SAL_CA4890AA_AS
gha200784|SAL_LA8511AA_AS	gha200784	SAL_LA8511AA_AS
Salmonella enterica subsp. enterica|SAL_RA3734AA_AS	Salmonella enterica subsp. enterica	SAL_RA3734AA_AS
gha200791|SAL_LA8519AA_AS	gha200791	SAL_LA8519AA_AS
Salmonella enterica subsp. enterica|SAL_RA3728AA_AS	Salmonella enterica subsp. enterica	SAL_RA3728AA_AS
Salmonella enterica subsp. enterica|SAL_RA3723AA_AS	Salmonella enterica subsp. enterica	SAL_RA3723AA_AS
Salmonella enterica subsp. enterica|SAL_RA3727AA_AS	Salmonella enterica subsp. enterica	SAL_RA3727AA_AS
325596|SAL_CB2752AA_AS	325596	SAL_CB2752AA_AS
Salmonella enterica subsp. enterica|SAL_RA3724AA_AS	Salmonella enterica subsp. enterica	SAL_RA3724AA_AS
PO293|SAL_BA8874AA_AS	PO293	SAL_BA8874AA_AS
PO1763|SAL_LA8024AA_AS	PO1763	SAL_LA8024AA_AS
BH505|SAL_EA2247AA_AS	BH505	SAL_EA2247AA_AS
BH1246|SAL_BA8225AA_AS	BH1246	SAL_BA8225AA_AS
BH1157|SAL_BA9629AA_AS	BH1157	SAL_BA9629AA_AS
BH1247|SAL_BA8169AA_AS	BH1247	SAL_BA8169AA_AS
BH1242|SAL_BA8264AA_AS	BH1242	SAL_BA8264AA_AS
BH1184|SAL_BA8276AA_AS	BH1184	SAL_BA8276AA_AS
G1911|SAL_JA7604AA_AS	G1911	SAL_JA7604AA_AS
C1386|SAL_LA7997AA_AS	C1386	SAL_LA7997AA_AS
PO1210|SAL_BA8744AA_AS	PO1210	SAL_BA8744AA_AS
PO227|SAL_BA8898AA_AS	PO227	SAL_BA8898AA_AS
PNUSAS023250|SAL_VA9063AA_AS	PNUSAS023250	SAL_VA9063AA_AS
gha89997|SAL_LA8637AA_AS	gha89997	SAL_LA8637AA_AS
gha89541|SAL_LA8631AA_AS	gha89541	SAL_LA8631AA_AS
gha114762|SAL_LA8897AA_AS	gha114762	SAL_LA8897AA_AS
PO1591|SAL_JA7659AA_AS	PO1591	SAL_JA7659AA_AS
G863|SAL_LA7999AA_AS	G863	SAL_LA7999AA_AS
PO812|SAL_BA8840AA_AS	PO812	SAL_BA8840AA_AS
C1352|SAL_LA8018AA_AS	C1352	SAL_LA8018AA_AS
PO30|SAL_BA8937AA_AS	PO30	SAL_BA8937AA_AS
201107088|SAL_BA8451AA_AS	201107088	SAL_BA8451AA_AS
PO1101|SAL_BA8787AA_AS	PO1101	SAL_BA8787AA_AS
PO351|SAL_BA8868AA_AS	PO351	SAL_BA8868AA_AS
PO1098|SAL_JA0996AA_AS	PO1098	SAL_JA0996AA_AS
PO1594|SAL_JA7628AA_AS	PO1594	SAL_JA7628AA_AS
PO1363|SAL_JA7650AA_AS	PO1363	SAL_JA7650AA_AS
PO919|SAL_BA8826AA_AS	PO919	SAL_BA8826AA_AS
PO355|SAL_BA8861AA_AS	PO355	SAL_BA8861AA_AS
BH405|SAL_BA8321AA_AS	BH405	SAL_BA8321AA_AS
BH559|SAL_BA8431AA_AS	BH559	SAL_BA8431AA_AS
BH612|SAL_BA8290AA_AS	BH612	SAL_BA8290AA_AS
BH640|SAL_BA8208AA_AS	BH640	SAL_BA8208AA_AS
BH616|SAL_BA8250AA_AS	BH616	SAL_BA8250AA_AS
BH452|SAL_JA1003AA_AS	BH452	SAL_JA1003AA_AS
C1318|SAL_JA7670AA_AS	C1318	SAL_JA7670AA_AS
C1360|SAL_LA7983AA_AS	C1360	SAL_LA7983AA_AS
BH1127|SAL_BA8423AA_AS	BH1127	SAL_BA8423AA_AS
G612|SAL_JA7655AA_AS	G612	SAL_JA7655AA_AS
G127|SAL_JA7662AA_AS	G127	SAL_JA7662AA_AS
G1159|SAL_JA7633AA_AS	G1159	SAL_JA7633AA_AS
G609|SAL_JA7647AA_AS	G609	SAL_JA7647AA_AS
G737|SAL_JA7680AA_AS	G737	SAL_JA7680AA_AS
G735|SAL_JA7672AA_AS	G735	SAL_JA7672AA_AS
G254|SAL_JA7678AA_AS	G254	SAL_JA7678AA_AS
G212|SAL_JA7671AA_AS	G212	SAL_JA7671AA_AS
G584|SAL_LA8016AA_AS	G584	SAL_LA8016AA_AS
G957|SAL_JA7664AA_AS	G957	SAL_JA7664AA_AS
G795|SAL_LA7985AA_AS	G795	SAL_LA7985AA_AS
G708|SAL_JA7632AA_AS	G708	SAL_JA7632AA_AS
G753|SAL_LA8020AA_AS	G753	SAL_LA8020AA_AS
gha78144|SAL_IA7361AA_AS	gha78144	SAL_IA7361AA_AS
gha73406|SAL_LA8647AA_AS	gha73406	SAL_LA8647AA_AS
SL1344|SAL_MA3200AA_AS	SL1344	SAL_MA3200AA_AS
09-5232|SAL_BA9634AA_AS	09-5232	SAL_BA9634AA_AS
07-5494|SAL_JA0970AA_AS	07-5494	SAL_JA0970AA_AS
06-1513|SAL_BA9890AA_AS	06-1513	SAL_BA9890AA_AS
06-1510|SAL_CA4908AA_AS	06-1510	SAL_CA4908AA_AS
BH159|SAL_BA8297AA_AS	BH159	SAL_BA8297AA_AS
PO1822|SAL_JA7644AA_AS	PO1822	SAL_JA7644AA_AS
gha112792|SAL_IA7359AA_AS	gha112792	SAL_IA7359AA_AS
gha112722|SAL_LA8893AA_AS	gha112722	SAL_LA8893AA_AS
261332|SAL_AB8045AA_AS	261332	SAL_AB8045AA_AS
201007200|SAL_BA8474AA_AS	201007200	SAL_BA8474AA_AS
09-8993|SAL_JA0319AA_AS	09-8993	SAL_JA0319AA_AS
04_6845|SAL_BA8340AA_AS	04_6845	SAL_BA8340AA_AS
04-6845|SAL_CA0010AA_AS	04-6845	SAL_CA0010AA_AS
gha300005|SAL_LA8482AA_AS	gha300005	SAL_LA8482AA_AS
gha300884|SAL_LA8494AA_AS	gha300884	SAL_LA8494AA_AS
gha400509|SAL_LA8675AA_AS	gha400509	SAL_LA8675AA_AS
Salmonella enterica subsp. enterica|SAL_RA3779AA_AS	Salmonella enterica subsp. enterica	SAL_RA3779AA_AS
PO1333|SAL_LA7987AA_AS	PO1333	SAL_LA7987AA_AS
183656|SAL_SA2282AA_AS	183656	SAL_SA2282AA_AS
780222|SAL_OB6698AA_AS	780222	SAL_OB6698AA_AS
PNCS013160|SAL_KC3044AA_AS	PNCS013160	SAL_KC3044AA_AS
PNCS013159|SAL_KC3047AA_AS	PNCS013159	SAL_KC3047AA_AS
149338|SAL_MA6773AA_AS	149338	SAL_MA6773AA_AS
200634|SAL_UA8607AA_AS	200634	SAL_UA8607AA_AS
PO187|SAL_BA8923AA_AS	PO187	SAL_BA8923AA_AS
859986|SAL_XB0531AA_AS	859986	SAL_XB0531AA_AS
250726|SAL_AB8020AA_AS	250726	SAL_AB8020AA_AS
345427|SAL_TA0061AA_AS	345427	SAL_TA0061AA_AS
BH483|SAL_BA8153AA_AS	BH483	SAL_BA8153AA_AS
PNUSAS026533|SAL_WA5588AA_AS	PNUSAS026533	SAL_WA5588AA_AS
BH746|SAL_BA8577AA_AS	BH746	SAL_BA8577AA_AS
28042_4#357|SAL_NB5247AA_AS	28042_4#357	SAL_NB5247AA_AS
BH988|SAL_BA8554AA_AS	BH988	SAL_BA8554AA_AS
PNUSAS013224|SAL_SA9446AA_AS	PNUSAS013224	SAL_SA9446AA_AS
981826|SAL_JC6902AA_AS	981826	SAL_JC6902AA_AS
424721|SAL_AB8391AA_AS	424721	SAL_AB8391AA_AS
PNUSAS022533|SAL_WA1849AA_AS	PNUSAS022533	SAL_WA1849AA_AS
BH1201|SAL_BA8239AA_AS	BH1201	SAL_BA8239AA_AS
PNUSAS010375|SAL_RA9778AA_AS	PNUSAS010375	SAL_RA9778AA_AS
29627_1_148|SAL_NB4501AA_AS	29627_1_148	SAL_NB4501AA_AS
Salmonella|SAL_MB9309AA_AS	Salmonella	SAL_MB9309AA_AS
28042_4#361|SAL_NB5269AA_AS	28042_4#361	SAL_NB5269AA_AS
318582|SAL_UA8327AA_AS	318582	SAL_UA8327AA_AS
478535|SAL_AB8545AA_AS	478535	SAL_AB8545AA_AS
CT18|SAL_PA8392AA_AS	CT18	SAL_PA8392AA_AS
320184|SAL_UA8164AA_AS	320184	SAL_UA8164AA_AS
404ty|SAL_PA8710AA_AS	404ty	SAL_PA8710AA_AS
404ty|SAL_PA8711AA_AS	404ty	SAL_PA8711AA_AS
404ty|SAL_PA8708AA_AS	404ty	SAL_PA8708AA_AS
404ty|SAL_PA8709AA_AS	404ty	SAL_PA8709AA_AS
2170e1d0-1b6d-11e6-a6b2-3c4a9275d6c8|SAL_QA6841AA_AS	2170e1d0-1b6d-11e6-a6b2-3c4a9275d6c8	SAL_QA6841AA_AS
CC_50|SAL_CA1109AA_AS	CC_50	SAL_CA1109AA_AS
428230|SAL_AB8426AA_AS	428230	SAL_AB8426AA_AS
427599|SAL_AB8469AA_AS	427599	SAL_AB8469AA_AS
02TY127-sc-2415813|SAL_KA1724AA_AS	02TY127-sc-2415813	SAL_KA1724AA_AS
30dd3f10-1b6d-11e6-a6b2-3c4a9275d6c8|SAL_QA6991AA_AS	30dd3f10-1b6d-11e6-a6b2-3c4a9275d6c8	SAL_QA6991AA_AS
2e46dcc0-1b6d-11e6-a6b2-3c4a9275d6c8|SAL_QA6937AA_AS	2e46dcc0-1b6d-11e6-a6b2-3c4a9275d6c8	SAL_QA6937AA_AS
2f204cd0-1b6d-11e6-a6b2-3c4a9275d6c8|SAL_QA6956AA_AS	2f204cd0-1b6d-11e6-a6b2-3c4a9275d6c8	SAL_QA6956AA_AS
2e6b54b0-1b6d-11e6-a6b2-3c4a9275d6c8|SAL_QA6940AA_AS	2e6b54b0-1b6d-11e6-a6b2-3c4a9275d6c8	SAL_QA6940AA_AS
02TY078-sc-2415777|SAL_KA1730AA_AS	02TY078-sc-2415777	SAL_KA1730AA_AS
2eaf3b80-1b6d-11e6-a6b2-3c4a9275d6c8|SAL_QA6946AA_AS	2eaf3b80-1b6d-11e6-a6b2-3c4a9275d6c8	SAL_QA6946AA_AS
149452|SAL_SA2266AA_AS	149452	SAL_SA2266AA_AS
107778|SAL_KA8236AA_AS	107778	SAL_KA8236AA_AS
142682|SAL_SA2307AA_AS	142682	SAL_SA2307AA_AS
11110|SAL_CA1248AA_AS	11110	SAL_CA1248AA_AS
20911|SAL_BA9654AA_AS	20911	SAL_BA9654AA_AS
21669|SAL_BA9615AA_AS	21669	SAL_BA9615AA_AS
20753|SAL_BA9948AA_AS	20753	SAL_BA9948AA_AS
164835|SAL_SA2299AA_AS	164835	SAL_SA2299AA_AS
MDUST258|SAL_CA4942AA_AS	MDUST258	SAL_CA4942AA_AS
H12282 0824|SAL_BA8903AA_AS	H12282 0824	SAL_BA8903AA_AS
de18ffd0-5667-11e7-a067-3c4a9275d6c8|SAL_HB0586AA_AS	de18ffd0-5667-11e7-a067-3c4a9275d6c8	SAL_HB0586AA_AS
PNUSAS025459|SAL_XA1608AA_AS	PNUSAS025459	SAL_XA1608AA_AS
H11424 0491|SAL_BA9120AA_AS	H11424 0491	SAL_BA9120AA_AS
f2e3b900-5667-11e7-a067-3c4a9275d6c8|SAL_DB9179AA_AS	f2e3b900-5667-11e7-a067-3c4a9275d6c8	SAL_DB9179AA_AS
eb7c1f90-5667-11e7-a067-3c4a9275d6c8|SAL_DB9131AA_AS	eb7c1f90-5667-11e7-a067-3c4a9275d6c8	SAL_DB9131AA_AS
f1343440-5667-11e7-a067-3c4a9275d6c8|SAL_DB9139AA_AS	f1343440-5667-11e7-a067-3c4a9275d6c8	SAL_DB9139AA_AS
eb416080-5667-11e7-a067-3c4a9275d6c8|SAL_DB9128AA_AS	eb416080-5667-11e7-a067-3c4a9275d6c8	SAL_DB9128AA_AS
f27e8e90-5667-11e7-a067-3c4a9275d6c8|SAL_DB9171AA_AS	f27e8e90-5667-11e7-a067-3c4a9275d6c8	SAL_DB9171AA_AS
H08302 0395|SAL_BA8173AA_AS	H08302 0395	SAL_BA8173AA_AS
MDUST194|SAL_CA1780AA_AS	MDUST194	SAL_CA1780AA_AS
e9986b70-5667-11e7-a067-3c4a9275d6c8|SAL_DB9089AA_AS	e9986b70-5667-11e7-a067-3c4a9275d6c8	SAL_DB9089AA_AS
f322bdd0-5667-11e7-a067-3c4a9275d6c8|SAL_DB9185AA_AS	f322bdd0-5667-11e7-a067-3c4a9275d6c8	SAL_DB9185AA_AS
343077_212159|SAL_JB1849AA_AS	343077_212159	SAL_JB1849AA_AS
414660|SAL_AB8338AA_AS	414660	SAL_AB8338AA_AS
dff20590-5667-11e7-a067-3c4a9275d6c8|SAL_HB0621AA_AS	dff20590-5667-11e7-a067-3c4a9275d6c8	SAL_HB0621AA_AS
ea8192f0-5667-11e7-a067-3c4a9275d6c8|SAL_DB9112AA_AS	ea8192f0-5667-11e7-a067-3c4a9275d6c8	SAL_DB9112AA_AS
492562|SAL_BB5072AA_AS	492562	SAL_BB5072AA_AS
45564|SAL_EA6421AA_AS	45564	SAL_EA6421AA_AS
RKI_15-00407|SAL_MB6403AA_AS	RKI_15-00407	SAL_MB6403AA_AS
df6bbe90-5667-11e7-a067-3c4a9275d6c8|SAL_HB0609AA_AS	df6bbe90-5667-11e7-a067-3c4a9275d6c8	SAL_HB0609AA_AS
874854|SAL_AC5898AA_AS	874854	SAL_AC5898AA_AS
575134|SAL_EB0865AA_AS	575134	SAL_EB0865AA_AS
422490|SAL_AB8365AA_AS	422490	SAL_AB8365AA_AS
425605|SAL_AB8443AA_AS	425605	SAL_AB8443AA_AS
f2191600-5667-11e7-a067-3c4a9275d6c8|SAL_DB9161AA_AS	f2191600-5667-11e7-a067-3c4a9275d6c8	SAL_DB9161AA_AS
91240|SAL_EA5967AA_AS	91240	SAL_EA5967AA_AS
200631|SAL_SA2337AA_AS	200631	SAL_SA2337AA_AS
89987|SAL_EA7107AA_AS	89987	SAL_EA7107AA_AS
f291c870-5667-11e7-a067-3c4a9275d6c8|SAL_DB9173AA_AS	f291c870-5667-11e7-a067-3c4a9275d6c8	SAL_DB9173AA_AS
90520|SAL_EA6181AA_AS	90520	SAL_EA6181AA_AS
f20f7910-5667-11e7-a067-3c4a9275d6c8|SAL_DB9160AA_AS	f20f7910-5667-11e7-a067-3c4a9275d6c8	SAL_DB9160AA_AS
89091|SAL_FA6700AA_AS	89091	SAL_FA6700AA_AS
TY068|SAL_CA3428AA_AS	TY068	SAL_CA3428AA_AS
343078_256191|SAL_JB1848AA_AS	343078_256191	SAL_JB1848AA_AS
MDUST179|SAL_CA1874AA_AS	MDUST179	SAL_CA1874AA_AS
370897|SAL_AB8466AA_AS	370897	SAL_AB8466AA_AS
370898|SAL_UA8157AA_AS	370898	SAL_UA8157AA_AS
f33f94a0-5667-11e7-a067-3c4a9275d6c8|SAL_DB9188AA_AS	f33f94a0-5667-11e7-a067-3c4a9275d6c8	SAL_DB9188AA_AS
ERL091788|SAL_CA1913AA_AS	ERL091788	SAL_CA1913AA_AS
f378f420-5667-11e7-a067-3c4a9275d6c8|SAL_DB9194AA_AS	f378f420-5667-11e7-a067-3c4a9275d6c8	SAL_DB9194AA_AS
168318|SAL_SA2301AA_AS	168318	SAL_SA2301AA_AS
e9a38f00-5667-11e7-a067-3c4a9275d6c8|SAL_DB9090AA_AS	e9a38f00-5667-11e7-a067-3c4a9275d6c8	SAL_DB9090AA_AS
MDUST227|SAL_CA0182AA_AS	MDUST227	SAL_CA0182AA_AS
311189_205186|SAL_GB9888AA_AS	311189_205186	SAL_GB9888AA_AS
ead9ec20-5667-11e7-a067-3c4a9275d6c8|SAL_DB9121AA_AS	ead9ec20-5667-11e7-a067-3c4a9275d6c8	SAL_DB9121AA_AS
eaed4d10-5667-11e7-a067-3c4a9275d6c8|SAL_DB9123AA_AS	eaed4d10-5667-11e7-a067-3c4a9275d6c8	SAL_DB9123AA_AS
343077_281186|SAL_JB1847AA_AS	343077_281186	SAL_JB1847AA_AS
302607|SAL_AB8350AA_AS	302607	SAL_AB8350AA_AS
f13dd130-5667-11e7-a067-3c4a9275d6c8|SAL_DB9140AA_AS	f13dd130-5667-11e7-a067-3c4a9275d6c8	SAL_DB9140AA_AS
203377|SAL_UA8603AA_AS	203377	SAL_UA8603AA_AS
203378|SAL_UA8714AA_AS	203378	SAL_UA8714AA_AS
ebc33ab0-5667-11e7-a067-3c4a9275d6c8|SAL_DB9136AA_AS	ebc33ab0-5667-11e7-a067-3c4a9275d6c8	SAL_DB9136AA_AS
f335d0a0-5667-11e7-a067-3c4a9275d6c8|SAL_DB9187AA_AS	f335d0a0-5667-11e7-a067-3c4a9275d6c8	SAL_DB9187AA_AS
f192a7f0-5667-11e7-a067-3c4a9275d6c8|SAL_DB9148AA_AS	f192a7f0-5667-11e7-a067-3c4a9275d6c8	SAL_DB9148AA_AS
f19eb5e0-5667-11e7-a067-3c4a9275d6c8|SAL_DB9149AA_AS	f19eb5e0-5667-11e7-a067-3c4a9275d6c8	SAL_DB9149AA_AS
f2882b80-5667-11e7-a067-3c4a9275d6c8|SAL_DB9172AA_AS	f2882b80-5667-11e7-a067-3c4a9275d6c8	SAL_DB9172AA_AS
PNUSAS007094|SAL_PA9153AA_AS	PNUSAS007094	SAL_PA9153AA_AS
CT18|SAL_PA8401AA_AS	CT18	SAL_PA8401AA_AS
404ty|SAL_PA8832AA_AS	404ty	SAL_PA8832AA_AS
404ty|SAL_PA8716AA_AS	404ty	SAL_PA8716AA_AS
CT18|SAL_PA7035AA_AS	CT18	SAL_PA7035AA_AS
404ty|SAL_PA8704AA_AS	404ty	SAL_PA8704AA_AS
MDUST380|SAL_CA0664AA_AS	MDUST380	SAL_CA0664AA_AS
MDUST217|SAL_CA1928AA_AS	MDUST217	SAL_CA1928AA_AS
404ty|SAL_PA8755AA_AS	404ty	SAL_PA8755AA_AS
404ty|SAL_PA8797AA_AS	404ty	SAL_PA8797AA_AS
133c64bc-62f3-11e7-9c3d-3c4a9275d6c8|SAL_EB3603AA_AS	133c64bc-62f3-11e7-9c3d-3c4a9275d6c8	SAL_EB3603AA_AS
150660ea-62f3-11e7-9c3d-3c4a9275d6c8|SAL_EB3641AA_AS	150660ea-62f3-11e7-9c3d-3c4a9275d6c8	SAL_EB3641AA_AS
1540a93a-62f3-11e7-9c3d-3c4a9275d6c8|SAL_EB3696AA_AS	1540a93a-62f3-11e7-9c3d-3c4a9275d6c8	SAL_EB3696AA_AS
154c9ca4-62f3-11e7-9c3d-3c4a9275d6c8|SAL_EB3697AA_AS	154c9ca4-62f3-11e7-9c3d-3c4a9275d6c8	SAL_EB3697AA_AS
14b43f54-62f3-11e7-918e-3c4a9275d6c8|SAL_EB3526AA_AS	14b43f54-62f3-11e7-918e-3c4a9275d6c8	SAL_EB3526AA_AS
13de0bdc-62f3-11e7-918e-3c4a9275d6c8|SAL_EB3484AA_AS	13de0bdc-62f3-11e7-918e-3c4a9275d6c8	SAL_EB3484AA_AS
135c07f4-62f3-11e7-918e-3c4a9275d6c8|SAL_EB3474AA_AS	135c07f4-62f3-11e7-918e-3c4a9275d6c8	SAL_EB3474AA_AS
136367f6-62f3-11e7-918e-3c4a9275d6c8|SAL_EB3475AA_AS	136367f6-62f3-11e7-918e-3c4a9275d6c8	SAL_EB3475AA_AS
1652f7d8-62f3-11e7-918e-3c4a9275d6c8|SAL_EB3565AA_AS	1652f7d8-62f3-11e7-918e-3c4a9275d6c8	SAL_EB3565AA_AS
13c52784-62f3-11e7-918e-3c4a9275d6c8|SAL_EB3481AA_AS	13c52784-62f3-11e7-918e-3c4a9275d6c8	SAL_EB3481AA_AS
1632cd64-62f3-11e7-918e-3c4a9275d6c8|SAL_EB3562AA_AS	1632cd64-62f3-11e7-918e-3c4a9275d6c8	SAL_EB3562AA_AS
138b05a4-62f3-11e7-918e-3c4a9275d6c8|SAL_EB1973AA_AS	138b05a4-62f3-11e7-918e-3c4a9275d6c8	SAL_EB1973AA_AS
MS160273|SAL_QA4211AA_AS	MS160273	SAL_QA4211AA_AS
14a1d85a-62f3-11e7-9c3d-3c4a9275d6c8|SAL_EB3636AA_AS	14a1d85a-62f3-11e7-9c3d-3c4a9275d6c8	SAL_EB3636AA_AS
9193|SAL_EA6609AA_AS	9193	SAL_EA6609AA_AS
7434|SAL_EA7641AA_AS	7434	SAL_EA7641AA_AS
ty3-199|SAL_CA1949AA_AS	ty3-199	SAL_CA1949AA_AS
ty1-30|SAL_JA0337AA_AS	ty1-30	SAL_JA0337AA_AS
ty3-213|SAL_CA2161AA_AS	ty3-213	SAL_CA2161AA_AS
ERL032952|SAL_CA2446AA_AS	ERL032952	SAL_CA2446AA_AS
UI13599|SAL_CA2711AA_AS	UI13599	SAL_CA2711AA_AS
XK1684|SAL_CA3436AA_AS	XK1684	SAL_CA3436AA_AS
XK1682|SAL_CA3442AA_AS	XK1682	SAL_CA3442AA_AS
UI1954-2/3|SAL_LA4373AA_AS	UI1954-2/3	SAL_LA4373AA_AS
UI2351|SAL_LA4369AA_AS	UI2351	SAL_LA4369AA_AS
UI2006|SAL_QA9838AA_AS	UI2006	SAL_QA9838AA_AS
UI5275|SAL_CA3491AA_AS	UI5275	SAL_CA3491AA_AS
UI12162|SAL_CA2729AA_AS	UI12162	SAL_CA2729AA_AS
UI3753|SAL_CA3586AA_AS	UI3753	SAL_CA3586AA_AS
UI5312|SAL_CA3482AA_AS	UI5312	SAL_CA3482AA_AS
UI2679|SAL_CA1950AA_AS	UI2679	SAL_CA1950AA_AS
UI17614|SAL_CA3750AA_AS	UI17614	SAL_CA3750AA_AS
UI13797|SAL_CA2704AA_AS	UI13797	SAL_CA2704AA_AS
UI1236|SAL_CA2058AA_AS	UI1236	SAL_CA2058AA_AS
UI1203|SAL_LA3944AA_AS	UI1203	SAL_LA3944AA_AS
UI3260|SAL_CA2312AA_AS	UI3260	SAL_CA2312AA_AS
UI 3257|SAL_CA2644AA_AS	UI 3257	SAL_CA2644AA_AS
RKI_15-03919|SAL_MB6464AA_AS	RKI_15-03919	SAL_MB6464AA_AS
76-1406|SAL_JA0967AA_AS	76-1406	SAL_JA0967AA_AS
161049|SAL_SA2344AA_AS	161049	SAL_SA2344AA_AS
195834|SAL_SA2294AA_AS	195834	SAL_SA2294AA_AS
2015K-0804|SAL_JA9635AA_AS	2015K-0804	SAL_JA9635AA_AS
YA00063252|SAL_GB5034AA_AS	YA00063252	SAL_GB5034AA_AS
PNUSAS002903|SAL_MA1156AA_AS	PNUSAS002903	SAL_MA1156AA_AS
CT18|SAL_PA6963AA_AS	CT18	SAL_PA6963AA_AS
Thai_typhi_012|SAL_BA7336AA_AS	Thai_typhi_012	SAL_BA7336AA_AS
CT18|SAL_PA6960AA_AS	CT18	SAL_PA6960AA_AS
Thai_typhi_003|SAL_BA7350AA_AS	Thai_typhi_003	SAL_BA7350AA_AS
Thai_typhi_011|SAL_JA1013AA_AS	Thai_typhi_011	SAL_JA1013AA_AS
Thai_typhi_008|SAL_JA7733AA_AS	Thai_typhi_008	SAL_JA7733AA_AS
Thai_typhi_006|SAL_BA7366AA_AS	Thai_typhi_006	SAL_BA7366AA_AS
Thai_typhi_002|SAL_JA7732AA_AS	Thai_typhi_002	SAL_JA7732AA_AS
BC2011-1325|SAL_BA5015AA_AS	BC2011-1325	SAL_BA5015AA_AS
ty1-25|SAL_CA2061AA_AS	ty1-25	SAL_CA2061AA_AS
VN_typhi_073|SAL_JA7709AA_AS	VN_typhi_073	SAL_JA7709AA_AS
VN_typhi_075|SAL_JA7711AA_AS	VN_typhi_075	SAL_JA7711AA_AS
VN_typhi_021|SAL_BA7545AA_AS	VN_typhi_021	SAL_BA7545AA_AS
ct1-7|SAL_CA3438AA_AS	ct1-7	SAL_CA3438AA_AS
as257|SAL_CA2267AA_AS	as257	SAL_CA2267AA_AS
ty2-91|SAL_CA2467AA_AS	ty2-91	SAL_CA2467AA_AS
ty2-99|SAL_CA3355AA_AS	ty2-99	SAL_CA3355AA_AS
ty2-86|SAL_CA2659AA_AS	ty2-86	SAL_CA2659AA_AS
ty2-98|SAL_CA1646AA_AS	ty2-98	SAL_CA1646AA_AS
ty2-75|SAL_CA2566AA_AS	ty2-75	SAL_CA2566AA_AS
2007-007073|SAL_LA4379AA_AS	2007-007073	SAL_LA4379AA_AS
ty2-32|SAL_CA2215AA_AS	ty2-32	SAL_CA2215AA_AS
ty1-60|SAL_CA2601AA_AS	ty1-60	SAL_CA2601AA_AS
dtc5|SAL_CA0152AA_AS	dtc5	SAL_CA0152AA_AS
Thai_typhi_051|SAL_JA7747AA_AS	Thai_typhi_051	SAL_JA7747AA_AS
Thai_typhi_036|SAL_JA7743AA_AS	Thai_typhi_036	SAL_JA7743AA_AS
Thai_typhi_053|SAL_JA7749AA_AS	Thai_typhi_053	SAL_JA7749AA_AS
Thai_typhi_033|SAL_JA7738AA_AS	Thai_typhi_033	SAL_JA7738AA_AS
Thai_typhi_046|SAL_JA7746AA_AS	Thai_typhi_046	SAL_JA7746AA_AS
Thai_typhi_039|SAL_CA2192AA_AS	Thai_typhi_039	SAL_CA2192AA_AS
Thai_typhi_043|SAL_JA0983AA_AS	Thai_typhi_043	SAL_JA0983AA_AS
SV171|SAL_CA2860AA_AS	SV171	SAL_CA2860AA_AS
SV170|SAL_CA2876AA_AS	SV170	SAL_CA2876AA_AS
SV431|SAL_CA2810AA_AS	SV431	SAL_CA2810AA_AS
SV211|SAL_CA2835AA_AS	SV211	SAL_CA2835AA_AS
SV179|SAL_CA2852AA_AS	SV179	SAL_CA2852AA_AS
SV108|SAL_CA2868AA_AS	SV108	SAL_CA2868AA_AS
dn11|SAL_CA1759AA_AS	dn11	SAL_CA1759AA_AS
69_67|SAL_BA9257AA_AS	69_67	SAL_BA9257AA_AS
ty3-218|SAL_CA2047AA_AS	ty3-218	SAL_CA2047AA_AS
MDUST235|SAL_CA5046AA_AS	MDUST235	SAL_CA5046AA_AS
ct1-16|SAL_CA3401AA_AS	ct1-16	SAL_CA3401AA_AS
PNCS013350|SAL_KC3061AA_AS	PNCS013350	SAL_KC3061AA_AS
2005-010587|SAL_BA4862AA_AS	2005-010587	SAL_BA4862AA_AS
ty2-22|SAL_CA2514AA_AS	ty2-22	SAL_CA2514AA_AS
73-117|SAL_JA0968AA_AS	73-117	SAL_JA0968AA_AS
dtc15|SAL_CA0053AA_AS	dtc15	SAL_CA0053AA_AS
2001-100239|SAL_LA4378AA_AS	2001-100239	SAL_LA4378AA_AS
ct1-1|SAL_CA2980AA_AS	ct1-1	SAL_CA2980AA_AS
ty2-88|SAL_CA1718AA_AS	ty2-88	SAL_CA1718AA_AS
ct1-28|SAL_CA2906AA_AS	ct1-28	SAL_CA2906AA_AS
ty2-78|SAL_CA2486AA_AS	ty2-78	SAL_CA2486AA_AS
ty1-10|SAL_CA2438AA_AS	ty1-10	SAL_CA2438AA_AS
ty1-26|SAL_CA2941AA_AS	ty1-26	SAL_CA2941AA_AS
ty1-41|SAL_CA2524AA_AS	ty1-41	SAL_CA2524AA_AS
dn59|SAL_CA3033AA_AS	dn59	SAL_CA3033AA_AS
ty2-82|SAL_JA0619AA_AS	ty2-82	SAL_JA0619AA_AS
ct1-6|SAL_CA2862AA_AS	ct1-6	SAL_CA2862AA_AS
ct1-2|SAL_CA2969AA_AS	ct1-2	SAL_CA2969AA_AS
ty1-31|SAL_CA3190AA_AS	ty1-31	SAL_CA3190AA_AS
ty1-33|SAL_CA2928AA_AS	ty1-33	SAL_CA2928AA_AS
ty1-29|SAL_CA2917AA_AS	ty1-29	SAL_CA2917AA_AS
ty1-55|SAL_CA3247AA_AS	ty1-55	SAL_CA3247AA_AS
ty1-49|SAL_CA1401AA_AS	ty1-49	SAL_CA1401AA_AS
ty1-54|SAL_CA3325AA_AS	ty1-54	SAL_CA3325AA_AS
ty1-58|SAL_CA2909AA_AS	ty1-58	SAL_CA2909AA_AS
ty1-40|SAL_CA3137AA_AS	ty1-40	SAL_CA3137AA_AS
ct1-24|SAL_CA2277AA_AS	ct1-24	SAL_CA2277AA_AS
ct1-27|SAL_CA2011AA_AS	ct1-27	SAL_CA2011AA_AS
VN_typhi_008|SAL_BA9909AA_AS	VN_typhi_008	SAL_BA9909AA_AS
VN_typhi_007|SAL_BA7733AA_AS	VN_typhi_007	SAL_BA7733AA_AS
ct1-5|SAL_CA2019AA_AS	ct1-5	SAL_CA2019AA_AS
VN_typhi_009|SAL_BA7729AA_AS	VN_typhi_009	SAL_BA7729AA_AS
ty2-102|SAL_CA1945AA_AS	ty2-102	SAL_CA1945AA_AS
dtc55|SAL_CA1508AA_AS	dtc55	SAL_CA1508AA_AS
ct1-103|SAL_CA1861AA_AS	ct1-103	SAL_CA1861AA_AS
VN_typhi_004|SAL_BA7882AA_AS	VN_typhi_004	SAL_BA7882AA_AS
dtc10|SAL_CA1779AA_AS	dtc10	SAL_CA1779AA_AS
dtc4|SAL_CA2811AA_AS	dtc4	SAL_CA2811AA_AS
dtc94|SAL_CA1820AA_AS	dtc94	SAL_CA1820AA_AS
ty2-79|SAL_CA2195AA_AS	ty2-79	SAL_CA2195AA_AS
ct1-4|SAL_CA2932AA_AS	ct1-4	SAL_CA2932AA_AS
ty2-74|SAL_CA1296AA_AS	ty2-74	SAL_CA1296AA_AS
dtc24|SAL_CA2722AA_AS	dtc24	SAL_CA2722AA_AS
ty2-85|SAL_CA3213AA_AS	ty2-85	SAL_CA3213AA_AS
ct1-52|SAL_JA0943AA_AS	ct1-52	SAL_JA0943AA_AS
ty2-135|SAL_JA0356AA_AS	ty2-135	SAL_JA0356AA_AS
ct1-35|SAL_BA9931AA_AS	ct1-35	SAL_BA9931AA_AS
ct1-20|SAL_CA3362AA_AS	ct1-20	SAL_CA3362AA_AS
ty1-46|SAL_JA0645AA_AS	ty1-46	SAL_JA0645AA_AS
ty1-2|SAL_CA2614AA_AS	ty1-2	SAL_CA2614AA_AS
ty2-89|SAL_CA2591AA_AS	ty2-89	SAL_CA2591AA_AS
ty2-64|SAL_JA0338AA_AS	ty2-64	SAL_JA0338AA_AS
VN_typhi_005|SAL_BA7743AA_AS	VN_typhi_005	SAL_BA7743AA_AS
ty1-5|SAL_CA2543AA_AS	ty1-5	SAL_CA2543AA_AS
VN_typhi_002|SAL_JA7752AA_AS	VN_typhi_002	SAL_JA7752AA_AS
VN_typhi_001|SAL_JA7753AA_AS	VN_typhi_001	SAL_JA7753AA_AS
ty2-84|SAL_CA1343AA_AS	ty2-84	SAL_CA1343AA_AS
ct1-72|SAL_CA5312AA_AS	ct1-72	SAL_CA5312AA_AS
SGB31|SAL_CA2834AA_AS	SGB31	SAL_CA2834AA_AS
NA|Outgroup	NA	Outgroup
CT18|SAL_KA3430AA_AS	CT18	SAL_KA3430AA_AS
CT18|SAL_PA8402AA_AS	CT18	SAL_PA8402AA_AS
MDUST160|SAL_CA0224AA_AS	MDUST160	SAL_CA0224AA_AS
MDUST149|SAL_CA1704AA_AS	MDUST149	SAL_CA1704AA_AS
404ty|SAL_PA8688AA_AS	404ty	SAL_PA8688AA_AS
CT18|SAL_PA8408AA_AS	CT18	SAL_PA8408AA_AS
CT18|SAL_PA7074AA_AS	CT18	SAL_PA7074AA_AS
404ty|SAL_PA8700AA_AS	404ty	SAL_PA8700AA_AS
CT18|SAL_PA8378AA_AS	CT18	SAL_PA8378AA_AS
896910|SAL_CC3662AA_AS	896910	SAL_CC3662AA_AS
443517|SAL_AB7922AA_AS	443517	SAL_AB7922AA_AS
420648|SAL_AB8326AA_AS	420648	SAL_AB8326AA_AS
1059485|SAL_MC5891AA_AS	1059485	SAL_MC5891AA_AS
356314|SAL_TA1485AA_AS	356314	SAL_TA1485AA_AS
21857b40-1b6d-11e6-a6b2-3c4a9275d6c8|SAL_QA6842AA_AS	21857b40-1b6d-11e6-a6b2-3c4a9275d6c8	SAL_QA6842AA_AS
2d6b22c0-1b6d-11e6-a6b2-3c4a9275d6c8|SAL_QA6918AA_AS	2d6b22c0-1b6d-11e6-a6b2-3c4a9275d6c8	SAL_QA6918AA_AS
PNUSAS026369|SAL_XA0502AA_AS	PNUSAS026369	SAL_XA0502AA_AS
CT18|SAL_PA8417AA_AS	CT18	SAL_PA8417AA_AS
CT18|SAL_PA8449AA_AS	CT18	SAL_PA8449AA_AS
CT18|SAL_PA8448AA_AS	CT18	SAL_PA8448AA_AS
140227|SAL_SA2338AA_AS	140227	SAL_SA2338AA_AS
CT18|SAL_PA8386AA_AS	CT18	SAL_PA8386AA_AS
307466|SAL_UA2723AA_AS	307466	SAL_UA2723AA_AS
13-7562|SAL_OA1630AA_AS	13-7562	SAL_OA1630AA_AS
PNUSAS001809|SAL_KA9452AA_AS	PNUSAS001809	SAL_KA9452AA_AS
PNUSAS001810|SAL_KA9453AA_AS	PNUSAS001810	SAL_KA9453AA_AS
CT18|SAL_PA8447AA_AS	CT18	SAL_PA8447AA_AS
M14 / NCTC20001|SAL_BA2733AA_AS	M14 / NCTC20001	SAL_BA2733AA_AS
591119|SAL_EB1434AA_AS	591119	SAL_EB1434AA_AS
020014TY|SAL_YA5412AA_AS	020014TY	SAL_YA5412AA_AS
040051TY|SAL_YA5434AA_AS	040051TY	SAL_YA5434AA_AS
CT18|SAL_PA7143AA_AS	CT18	SAL_PA7143AA_AS
CT18|SAL_PA7146AA_AS	CT18	SAL_PA7146AA_AS
CT18|SAL_PA7149AA_AS	CT18	SAL_PA7149AA_AS
CT18|SAL_PA7114AA_AS	CT18	SAL_PA7114AA_AS
CT18|SAL_PA7106AA_AS	CT18	SAL_PA7106AA_AS
CT18|SAL_PA8406AA_AS	CT18	SAL_PA8406AA_AS
404ty|SAL_PA8671AA_AS	404ty	SAL_PA8671AA_AS
CT18|SAL_PA8438AA_AS	CT18	SAL_PA8438AA_AS
468936|SAL_AB7974AA_AS	468936	SAL_AB7974AA_AS
474628|SAL_AB7967AA_AS	474628	SAL_AB7967AA_AS
539023|SAL_IB7646AA_AS	539023	SAL_IB7646AA_AS
155735|SAL_SA2271AA_AS	155735	SAL_SA2271AA_AS
CT18|SAL_PA7135AA_AS	CT18	SAL_PA7135AA_AS
CT18|SAL_PA8441AA_AS	CT18	SAL_PA8441AA_AS
CT18|SAL_PA8458AA_AS	CT18	SAL_PA8458AA_AS
11193|SAL_BA9893AA_AS	11193	SAL_BA9893AA_AS
82540|SAL_KA1329AA_AS	82540	SAL_KA1329AA_AS
CT18|SAL_PA8398AA_AS	CT18	SAL_PA8398AA_AS
CT18|SAL_PA7127AA_AS	CT18	SAL_PA7127AA_AS
CT18|SAL_PA8373AA_AS	CT18	SAL_PA8373AA_AS
ERL041834|SAL_XA0288AA_AS	ERL041834	SAL_XA0288AA_AS
CT18|SAL_PA7125AA_AS	CT18	SAL_PA7125AA_AS
311189_216103|SAL_GB9899AA_AS	311189_216103	SAL_GB9899AA_AS
CT18|SAL_PA8442AA_AS	CT18	SAL_PA8442AA_AS
E98_2068|SAL_CA2373AA_AS	E98_2068	SAL_CA2373AA_AS
SGB88|SAL_FA6613AA_AS	SGB88	SAL_FA6613AA_AS
311189_268103|SAL_GB9859AA_AS	311189_268103	SAL_GB9859AA_AS
Salmonella|SAL_VA9791AA_AS	Salmonella	SAL_VA9791AA_AS
CT18|SAL_PA6993AA_AS	CT18	SAL_PA6993AA_AS
896046|SAL_CC3645AA_AS	896046	SAL_CC3645AA_AS
895928|SAL_CC3671AA_AS	895928	SAL_CC3671AA_AS
TY019|SAL_CA3511AA_AS	TY019	SAL_CA3511AA_AS
1018866|SAL_LC4790AA_AS	1018866	SAL_LC4790AA_AS
PNUSAS022985|SAL_VA7794AA_AS	PNUSAS022985	SAL_VA7794AA_AS
410896|SAL_AB8468AA_AS	410896	SAL_AB8468AA_AS
539989|SAL_IB6680AA_AS	539989	SAL_IB6680AA_AS
RKI_16-00051|SAL_MB6486AA_AS	RKI_16-00051	SAL_MB6486AA_AS
RKI_16-02633|SAL_MB6561AA_AS	RKI_16-02633	SAL_MB6561AA_AS
010067TY|SAL_YA5407AA_AS	010067TY	SAL_YA5407AA_AS
dea51330-5667-11e7-a067-3c4a9275d6c8|SAL_HB0593AA_AS	dea51330-5667-11e7-a067-3c4a9275d6c8	SAL_HB0593AA_AS
343077_213147|SAL_GB9878AA_AS	343077_213147	SAL_GB9878AA_AS
289677|SAL_UA3553AA_AS	289677	SAL_UA3553AA_AS
MDUST191|SAL_CA0767AA_AS	MDUST191	SAL_CA0767AA_AS
ded63550-5667-11e7-a067-3c4a9275d6c8|SAL_HB0598AA_AS	ded63550-5667-11e7-a067-3c4a9275d6c8	SAL_HB0598AA_AS
624491|SAL_FB0782AA_AS	624491	SAL_FB0782AA_AS
373917|SAL_AB8387AA_AS	373917	SAL_AB8387AA_AS
PNUSAS024354|SAL_WA7164AA_AS	PNUSAS024354	SAL_WA7164AA_AS
366287|SAL_SA9792AA_AS	366287	SAL_SA9792AA_AS
373290|SAL_AB7979AA_AS	373290	SAL_AB7979AA_AS
PNUSAS025237|SAL_WA5307AA_AS	PNUSAS025237	SAL_WA5307AA_AS
427595|SAL_AB8310AA_AS	427595	SAL_AB8310AA_AS
H09208 0034|SAL_BA8680AA_AS	H09208 0034	SAL_BA8680AA_AS
H11436 0323|SAL_CA1813AA_AS	H11436 0323	SAL_CA1813AA_AS
MDUST252|SAL_CA4982AA_AS	MDUST252	SAL_CA4982AA_AS
PNUSAS014490|SAL_TA5675AA_AS	PNUSAS014490	SAL_TA5675AA_AS
634834|SAL_FB7493AA_AS	634834	SAL_FB7493AA_AS
638139|SAL_GB1420AA_AS	638139	SAL_GB1420AA_AS
613025|SAL_HB4768AA_AS	613025	SAL_HB4768AA_AS
311189_222186|SAL_GB9851AA_AS	311189_222186	SAL_GB9851AA_AS
ebcd73e0-5667-11e7-a067-3c4a9275d6c8|SAL_DB9137AA_AS	ebcd73e0-5667-11e7-a067-3c4a9275d6c8	SAL_DB9137AA_AS
f26b2da0-5667-11e7-a067-3c4a9275d6c8|SAL_DB9169AA_AS	f26b2da0-5667-11e7-a067-3c4a9275d6c8	SAL_DB9169AA_AS
f2aec650-5667-11e7-a067-3c4a9275d6c8|SAL_FB9756AA_AS	f2aec650-5667-11e7-a067-3c4a9275d6c8	SAL_FB9756AA_AS
780210|SAL_OB6767AA_AS	780210	SAL_OB6767AA_AS
808817|SAL_SB0298AA_AS	808817	SAL_SB0298AA_AS
101437|SAL_UA8609AA_AS	101437	SAL_UA8609AA_AS
99753|SAL_EA5912AA_AS	99753	SAL_EA5912AA_AS
101482|SAL_UA8706AA_AS	101482	SAL_UA8706AA_AS
eb2e4db0-5667-11e7-a067-3c4a9275d6c8|SAL_DB9126AA_AS	eb2e4db0-5667-11e7-a067-3c4a9275d6c8	SAL_DB9126AA_AS
99081|SAL_EA6673AA_AS	99081	SAL_EA6673AA_AS
sam_1c96eabc-5ba9-4785-8bb4-b62bc64a6574|SAL_DB3261AA_AS	sam_1c96eabc-5ba9-4785-8bb4-b62bc64a6574	SAL_DB3261AA_AS
TY108|SAL_CA3416AA_AS	TY108	SAL_CA3416AA_AS
TY063|SAL_CA3435AA_AS	TY063	SAL_CA3435AA_AS
TY138|SAL_CA3398AA_AS	TY138	SAL_CA3398AA_AS
eb082810-5667-11e7-a067-3c4a9275d6c8|SAL_DB9124AA_AS	eb082810-5667-11e7-a067-3c4a9275d6c8	SAL_DB9124AA_AS
f1476e20-5667-11e7-a067-3c4a9275d6c8|SAL_DB9141AA_AS	f1476e20-5667-11e7-a067-3c4a9275d6c8	SAL_DB9141AA_AS
TY032|SAL_CA3446AA_AS	TY032	SAL_CA3446AA_AS
2181|SAL_CA3515AA_AS	2181	SAL_CA3515AA_AS
TY524|SAL_CA3392AA_AS	TY524	SAL_CA3392AA_AS
TY029|SAL_CA3500AA_AS	TY029	SAL_CA3500AA_AS
E97-2307 |SAL_JA0953AA_AS	E97-2307	SAL_JA0953AA_AS
453966|SAL_AB7998AA_AS	453966	SAL_AB7998AA_AS
H10092 0333|SAL_BA8472AA_AS	H10092 0333	SAL_BA8472AA_AS
H10090 0344|SAL_BA8477AA_AS	H10090 0344	SAL_BA8477AA_AS
311189_202186|SAL_GB9886AA_AS	311189_202186	SAL_GB9886AA_AS
343076_269157|SAL_GB9873AA_AS	343076_269157	SAL_GB9873AA_AS
387213|SAL_UA8334AA_AS	387213	SAL_UA8334AA_AS
df75a9a0-5667-11e7-a067-3c4a9275d6c8|SAL_HB0610AA_AS	df75a9a0-5667-11e7-a067-3c4a9275d6c8	SAL_HB0610AA_AS
dfdde150-5667-11e7-a067-3c4a9275d6c8|SAL_HB0619AA_AS	dfdde150-5667-11e7-a067-3c4a9275d6c8	SAL_HB0619AA_AS
CT18|SAL_PA8390AA_AS	CT18	SAL_PA8390AA_AS
H06414 0501|SAL_BA8620AA_AS	H06414 0501	SAL_BA8620AA_AS
343077_228140|SAL_GB9882AA_AS	343077_228140	SAL_GB9882AA_AS
eae38910-5667-11e7-a067-3c4a9275d6c8|SAL_DB9122AA_AS	eae38910-5667-11e7-a067-3c4a9275d6c8	SAL_DB9122AA_AS
df61d380-5667-11e7-a067-3c4a9275d6c8|SAL_KB9059AA_AS	df61d380-5667-11e7-a067-3c4a9275d6c8	SAL_KB9059AA_AS
H09176 0223|SAL_BA9079AA_AS	H09176 0223	SAL_BA9079AA_AS
f222b2f0-5667-11e7-a067-3c4a9275d6c8|SAL_DB9162AA_AS	f222b2f0-5667-11e7-a067-3c4a9275d6c8	SAL_DB9162AA_AS
PNUSAS015028|SAL_TA9639AA_AS	PNUSAS015028	SAL_TA9639AA_AS
MDUST176|SAL_JA0332AA_AS	MDUST176	SAL_JA0332AA_AS
ea602840-5667-11e7-a067-3c4a9275d6c8|SAL_DB9109AA_AS	ea602840-5667-11e7-a067-3c4a9275d6c8	SAL_DB9109AA_AS
H08248 0234|SAL_BA9102AA_AS	H08248 0234	SAL_BA9102AA_AS
eb152060-5667-11e7-a067-3c4a9275d6c8|SAL_KB9004AA_AS	eb152060-5667-11e7-a067-3c4a9275d6c8	SAL_KB9004AA_AS
157222|SAL_SA2345AA_AS	157222	SAL_SA2345AA_AS
818192|SAL_SB7005AA_AS	818192	SAL_SB7005AA_AS
H07188 0291|SAL_BA9207AA_AS	H07188 0291	SAL_BA9207AA_AS
eb4afd70-5667-11e7-a067-3c4a9275d6c8|SAL_FB9371AA_AS	eb4afd70-5667-11e7-a067-3c4a9275d6c8	SAL_FB9371AA_AS
070023TY|SAL_YA5448AA_AS	070023TY	SAL_YA5448AA_AS
TY540|SAL_CA3324AA_AS	TY540	SAL_CA3324AA_AS
eb37eaa0-5667-11e7-a067-3c4a9275d6c8|SAL_DB9127AA_AS	eb37eaa0-5667-11e7-a067-3c4a9275d6c8	SAL_DB9127AA_AS
127522|SAL_QA2457AA_AS	127522	SAL_QA2457AA_AS
131536|SAL_SA2305AA_AS	131536	SAL_SA2305AA_AS
H10116 0098|SAL_JA0521AA_AS	H10116 0098	SAL_JA0521AA_AS
H10100 0338|SAL_BA8453AA_AS	H10100 0338	SAL_BA8453AA_AS
H10122 0493|SAL_JA0197AA_AS	H10122 0493	SAL_JA0197AA_AS
H10134 0171|SAL_BA8378AA_AS	H10134 0171	SAL_BA8378AA_AS
MDUST234|SAL_CA5168AA_AS	MDUST234	SAL_CA5168AA_AS
CT18|SAL_PA8396AA_AS	CT18	SAL_PA8396AA_AS
CT18|SAL_PA7066AA_AS	CT18	SAL_PA7066AA_AS
CT18|SAL_PA7087AA_AS	CT18	SAL_PA7087AA_AS
CT18|SAL_PA7175AA_AS	CT18	SAL_PA7175AA_AS
YA00042455|SAL_GB5105AA_AS	YA00042455	SAL_GB5105AA_AS
G1960|SAL_BA8547AA_AS	G1960	SAL_BA8547AA_AS
PO1370|SAL_JA7627AA_AS	PO1370	SAL_JA7627AA_AS
381646|SAL_AB7938AA_AS	381646	SAL_AB7938AA_AS
CT18|SAL_PA6946AA_AS	CT18	SAL_PA6946AA_AS
MDUST112|SAL_BA9906AA_AS	MDUST112	SAL_BA9906AA_AS
MDUST111|SAL_CA2315AA_AS	MDUST111	SAL_CA2315AA_AS
CT18|SAL_FB8598AA_AS	CT18	SAL_FB8598AA_AS
CT18|SAL_PA7120AA_AS	CT18	SAL_PA7120AA_AS
247253|SAL_AB8033AA_AS	247253	SAL_AB8033AA_AS
247255|SAL_AB8414AA_AS	247255	SAL_AB8414AA_AS
RKI_15-01127|SAL_MB6405AA_AS	RKI_15-01127	SAL_MB6405AA_AS
PNUSAS023865|SAL_WA4794AA_AS	PNUSAS023865	SAL_WA4794AA_AS
412129|SAL_AB8044AA_AS	412129	SAL_AB8044AA_AS
759413|SAL_NB0006AA_AS	759413	SAL_NB0006AA_AS
341276|SAL_SA9219AA_AS	341276	SAL_SA9219AA_AS
932581|SAL_HC1385AA_AS	932581	SAL_HC1385AA_AS
PNUSAS014486|SAL_TA6150AA_AS	PNUSAS014486	SAL_TA6150AA_AS
NEN2546|SAL_KA1818AA_AS	NEN2546	SAL_KA1818AA_AS
NP_516|SAL_BA8625AA_AS	NP_516	SAL_BA8625AA_AS
OTHER535|SAL_KA1817AA_AS	OTHER535	SAL_KA1817AA_AS
02TY178-sc-2415798|SAL_KA1843AA_AS	02TY178-sc-2415798	SAL_KA1843AA_AS
NP_514|SAL_BA8641AA_AS	NP_514	SAL_BA8641AA_AS
02TY174-sc-2415791|SAL_KA1846AA_AS	02TY174-sc-2415791	SAL_KA1846AA_AS
040011TY|SAL_YA5431AA_AS	040011TY	SAL_YA5431AA_AS
PNCS011143|SAL_LC9317AA_AS	PNCS011143	SAL_LC9317AA_AS
898778|SAL_DC9736AA_AS	898778	SAL_DC9736AA_AS
781854|SAL_OB9132AA_AS	781854	SAL_OB9132AA_AS
Se-S1238-19|SAL_HC7943AA_AS	Se-S1238-19	SAL_HC7943AA_AS
H08434 0321|SAL_JA0518AA_AS	H08434 0321	SAL_JA0518AA_AS
H08384 0665|SAL_JA0520AA_AS	H08384 0665	SAL_JA0520AA_AS
880372|SAL_BC0044AA_AS	880372	SAL_BC0044AA_AS
882820|SAL_BC0041AA_AS	882820	SAL_BC0041AA_AS
841460|SAL_VB8767AA_AS	841460	SAL_VB8767AA_AS
480738|SAL_AB7987AA_AS	480738	SAL_AB7987AA_AS
520489|SAL_IB7211AA_AS	520489	SAL_IB7211AA_AS
PNCS014095|SAL_KC3495AA_AS	PNCS014095	SAL_KC3495AA_AS
PNUSAS011404|SAL_SA1111AA_AS	PNUSAS011404	SAL_SA1111AA_AS
H12ESR04734-001A|SAL_XA0279AA_AS	H12ESR04734-001A	SAL_XA0279AA_AS
103603|SAL_SA2350AA_AS	103603	SAL_SA2350AA_AS
MDUST221|SAL_JA0898AA_AS	MDUST221	SAL_JA0898AA_AS
MDUST171|SAL_CA0951AA_AS	MDUST171	SAL_CA0951AA_AS
105325|SAL_SA2265AA_AS	105325	SAL_SA2265AA_AS
660433|SAL_HC7288AA_AS	660433	SAL_HC7288AA_AS
546055|SAL_EB4909AA_AS	546055	SAL_EB4909AA_AS
546628|SAL_IB6630AA_AS	546628	SAL_IB6630AA_AS
776577|SAL_OB3038AA_AS	776577	SAL_OB3038AA_AS
774357|SAL_OB2848AA_AS	774357	SAL_OB2848AA_AS
11-7832|SAL_OA1508AA_AS	11-7832	SAL_OA1508AA_AS
21b0d100-1b6d-11e6-a6b2-3c4a9275d6c8|SAL_QA6846AA_AS	21b0d100-1b6d-11e6-a6b2-3c4a9275d6c8	SAL_QA6846AA_AS
MDUST195|SAL_CA0695AA_AS	MDUST195	SAL_CA0695AA_AS
773733|SAL_NB8725AA_AS	773733	SAL_NB8725AA_AS
675733|SAL_IB7654AA_AS	675733	SAL_IB7654AA_AS
735588|SAL_LB9875AA_AS	735588	SAL_LB9875AA_AS
308759|SAL_UA7447AA_AS	308759	SAL_UA7447AA_AS
285801|SAL_UA8328AA_AS	285801	SAL_UA8328AA_AS
257411|SAL_AB8452AA_AS	257411	SAL_AB8452AA_AS
240164|SAL_UA8610AA_AS	240164	SAL_UA8610AA_AS
243876|SAL_UA3585AA_AS	243876	SAL_UA3585AA_AS
253874|SAL_AB8462AA_AS	253874	SAL_AB8462AA_AS
253870|SAL_AB7952AA_AS	253870	SAL_AB7952AA_AS
253873|SAL_QA0252AA_AS	253873	SAL_QA0252AA_AS
MDUST131|SAL_CA0950AA_AS	MDUST131	SAL_CA0950AA_AS
186520|SAL_SA2264AA_AS	186520	SAL_SA2264AA_AS
PNUSA001866|SAL_KA9381AA_AS	PNUSA001866	SAL_KA9381AA_AS
PNUSAS007587|SAL_QA2686AA_AS	PNUSAS007587	SAL_QA2686AA_AS
895887|SAL_CC3664AA_AS	895887	SAL_CC3664AA_AS
236253|SAL_UA7445AA_AS	236253	SAL_UA7445AA_AS
12-5714|SAL_OA1395AA_AS	12-5714	SAL_OA1395AA_AS
854878|SAL_WB6461AA_AS	854878	SAL_WB6461AA_AS
855562|SAL_XB0026AA_AS	855562	SAL_XB0026AA_AS
853969|SAL_WB6488AA_AS	853969	SAL_WB6488AA_AS
860039|SAL_WB9873AA_AS	860039	SAL_WB9873AA_AS
804509|SAL_RB2689AA_AS	804509	SAL_RB2689AA_AS
PNUSAS016398|SAL_TA6115AA_AS	PNUSAS016398	SAL_TA6115AA_AS
478603|SAL_AB7969AA_AS	478603	SAL_AB7969AA_AS
265725|SAL_AB8018AA_AS	265725	SAL_AB8018AA_AS
318350|SAL_AB7920AA_AS	318350	SAL_AB7920AA_AS
857228|SAL_WB9786AA_AS	857228	SAL_WB9786AA_AS
257030|SAL_AB8401AA_AS	257030	SAL_AB8401AA_AS
PNUSAS021056|SAL_VA5322AA_AS	PNUSAS021056	SAL_VA5322AA_AS
371794|SAL_UA7433AA_AS	371794	SAL_UA7433AA_AS
PNUSAS008087|SAL_QA6017AA_AS	PNUSAS008087	SAL_QA6017AA_AS
320272|SAL_UA7431AA_AS	320272	SAL_UA7431AA_AS
369981|SAL_AB7985AA_AS	369981	SAL_AB7985AA_AS
247223|SAL_UA8779AA_AS	247223	SAL_UA8779AA_AS
267844|SAL_AB8025AA_AS	267844	SAL_AB8025AA_AS
PNUSAS008082|SAL_QA6011AA_AS	PNUSAS008082	SAL_QA6011AA_AS
PNUSAS008924|SAL_RA0724AA_AS	PNUSAS008924	SAL_RA0724AA_AS
PNUSAS013737|SAL_TA0571AA_AS	PNUSAS013737	SAL_TA0571AA_AS
320994|SAL_AB8457AA_AS	320994	SAL_AB8457AA_AS
470192|SAL_AB8011AA_AS	470192	SAL_AB8011AA_AS
313877|SAL_AB8360AA_AS	313877	SAL_AB8360AA_AS
301867|SAL_AB8016AA_AS	301867	SAL_AB8016AA_AS
278083|SAL_AB7965AA_AS	278083	SAL_AB7965AA_AS
320995|SAL_AB8467AA_AS	320995	SAL_AB8467AA_AS
D36407|SAL_BA8325AA_AS	D36407	SAL_BA8325AA_AS
YA00084765|SAL_GB2499AA_AS	YA00084765	SAL_GB2499AA_AS
YA00173284|SAL_XB5811AA_AS	YA00173284	SAL_XB5811AA_AS
YA00118162|SAL_KB4507AA_AS	YA00118162	SAL_KB4507AA_AS
947725|SAL_YB0700AA_AS	947725	SAL_YB0700AA_AS
950039|SAL_YB0738AA_AS	950039	SAL_YB0738AA_AS
E00-6599 |SAL_JA0581AA_AS	E00-6599	SAL_JA0581AA_AS
MS170177|SAL_TA8505AA_AS	MS170177	SAL_TA8505AA_AS
2010K-0626|SAL_CA3476AA_AS	2010K-0626	SAL_CA3476AA_AS
8ca5bf42-e0c5-11e7-9280-3c4a9275d6c8|SAL_OB0930AA_AS	8ca5bf42-e0c5-11e7-9280-3c4a9275d6c8	SAL_OB0930AA_AS
8b6c5744-e0c5-11e7-9280-3c4a9275d6c8|SAL_OB0903AA_AS	8b6c5744-e0c5-11e7-9280-3c4a9275d6c8	SAL_OB0903AA_AS
8cb6be6e-e0c5-11e7-9280-3c4a9275d6c8|SAL_OB0932AA_AS	8cb6be6e-e0c5-11e7-9280-3c4a9275d6c8	SAL_OB0932AA_AS
8091133c-e0c5-11e7-9280-3c4a9275d6c8|SAL_OB0770AA_AS	8091133c-e0c5-11e7-9280-3c4a9275d6c8	SAL_OB0770AA_AS
806e8e48-e0c5-11e7-9280-3c4a9275d6c8|SAL_OB0766AA_AS	806e8e48-e0c5-11e7-9280-3c4a9275d6c8	SAL_OB0766AA_AS
804f120c-e0c5-11e7-9280-3c4a9275d6c8|SAL_OB0763AA_AS	804f120c-e0c5-11e7-9280-3c4a9275d6c8	SAL_OB0763AA_AS
87871754-e0c5-11e7-9280-3c4a9275d6c8|SAL_OB0846AA_AS	87871754-e0c5-11e7-9280-3c4a9275d6c8	SAL_OB0846AA_AS
807a166e-e0c5-11e7-9280-3c4a9275d6c8|SAL_OB0767AA_AS	807a166e-e0c5-11e7-9280-3c4a9275d6c8	SAL_OB0767AA_AS
81db7534-e0c5-11e7-9280-3c4a9275d6c8|SAL_OB0970AA_AS	81db7534-e0c5-11e7-9280-3c4a9275d6c8	SAL_OB0970AA_AS
82017266-e0c5-11e7-9280-3c4a9275d6c8|SAL_OB0974AA_AS	82017266-e0c5-11e7-9280-3c4a9275d6c8	SAL_OB0974AA_AS
87b42e24-e0c5-11e7-9280-3c4a9275d6c8|SAL_OB0852AA_AS	87b42e24-e0c5-11e7-9280-3c4a9275d6c8	SAL_OB0852AA_AS
2010K-0535|SAL_CA3361AA_AS	2010K-0535	SAL_CA3361AA_AS
87970204-e0c5-11e7-9280-3c4a9275d6c8|SAL_OB0848AA_AS	87970204-e0c5-11e7-9280-3c4a9275d6c8	SAL_OB0848AA_AS
YA00135515|SAL_KB4516AA_AS	YA00135515	SAL_KB4516AA_AS
rsa692502|SAL_LA8422AA_AS	rsa692502	SAL_LA8422AA_AS
542825|SAL_CA2861AA_AS	542825	SAL_CA2861AA_AS
rsa639624|SAL_LA8430AA_AS	rsa639624	SAL_LA8430AA_AS
YA00118417|SAL_KB4506AA_AS	YA00118417	SAL_KB4506AA_AS
YA00174646|SAL_XB5819AA_AS	YA00174646	SAL_XB5819AA_AS
427489|SAL_CA2899AA_AS	427489	SAL_CA2899AA_AS
410323|SAL_CA2889AA_AS	410323	SAL_CA2889AA_AS
CT18|SAL_PA6991AA_AS	CT18	SAL_PA6991AA_AS
A58452|SAL_BA9477AA_AS	A58452	SAL_BA9477AA_AS
1025513|SAL_BA8943AA_AS	1025513	SAL_BA8943AA_AS
1019804|SAL_BA8399AA_AS	1019804	SAL_BA8399AA_AS
IC BKQ NZH|SAL_NA7610AA_AS	IC BKQ NZH	SAL_NA7610AA_AS
CT18|SAL_PA7078AA_AS	CT18	SAL_PA7078AA_AS
63714|SAL_CA3395AA_AS	63714	SAL_CA3395AA_AS
CT18|SAL_PA7071AA_AS	CT18	SAL_PA7071AA_AS
2013114799|SAL_VA9484AA_AS	2013114799	SAL_VA9484AA_AS
BKQIX4|SAL_CB4023AA_AS	BKQIX4	SAL_CB4023AA_AS
PNUSAS002851|SAL_MA2852AA_AS	PNUSAS002851	SAL_MA2852AA_AS
1020184|SAL_BA8755AA_AS	1020184	SAL_BA8755AA_AS
ZUP0165686|SAL_MC0610AA_AS	ZUP0165686	SAL_MC0610AA_AS
142BID|SAL_MC0630AA_AS	142BID	SAL_MC0630AA_AS
IB5383|SAL_CA3717AA_AS	IB5383	SAL_CA3717AA_AS
YA00131536|SAL_KB4510AA_AS	YA00131536	SAL_KB4510AA_AS
IB5359|SAL_CA3813AA_AS	IB5359	SAL_CA3813AA_AS
IB5371|SAL_CA3765AA_AS	IB5371	SAL_CA3765AA_AS
IB5374|SAL_CA3754AA_AS	IB5374	SAL_CA3754AA_AS
IB5370|SAL_CA3773AA_AS	IB5370	SAL_CA3773AA_AS
IB5381|SAL_CA3724AA_AS	IB5381	SAL_CA3724AA_AS
IB5367|SAL_CA3787AA_AS	IB5367	SAL_CA3787AA_AS
IB5360|SAL_CA3809AA_AS	IB5360	SAL_CA3809AA_AS
IB5340|SAL_CA3892AA_AS	IB5340	SAL_CA3892AA_AS
IB5342|SAL_CA3883AA_AS	IB5342	SAL_CA3883AA_AS
IB5339|SAL_CA3896AA_AS	IB5339	SAL_CA3896AA_AS
429733|SAL_AB8030AA_AS	429733	SAL_AB8030AA_AS
951416|SAL_WB0402AA_AS	951416	SAL_WB0402AA_AS
YA00136903|SAL_KB4519AA_AS	YA00136903	SAL_KB4519AA_AS
YA00139563|SAL_LB6015AA_AS	YA00139563	SAL_LB6015AA_AS
641935|SAL_CA2737AA_AS	641935	SAL_CA2737AA_AS
387499|SAL_CA2755AA_AS	387499	SAL_CA2755AA_AS
14547|SAL_EA6556AA_AS	14547	SAL_EA6556AA_AS
YA00202148|SAL_HC4268AA_AS	YA00202148	SAL_HC4268AA_AS
YA00202184|SAL_HC4271AA_AS	YA00202184	SAL_HC4271AA_AS
YA00202151|SAL_HC4272AA_AS	YA00202151	SAL_HC4272AA_AS
YA00161830|SAL_XB6181AA_AS	YA00161830	SAL_XB6181AA_AS
38433|SAL_IA7845AA_AS	38433	SAL_IA7845AA_AS
948738|SAL_WB0401AA_AS	948738	SAL_WB0401AA_AS
YA00136478|SAL_KB4518AA_AS	YA00136478	SAL_KB4518AA_AS
363192|SAL_CA2800AA_AS	363192	SAL_CA2800AA_AS
YA00174971|SAL_HC5412AA_AS	YA00174971	SAL_HC5412AA_AS
CT18|SAL_PA6990AA_AS	CT18	SAL_PA6990AA_AS
YA00208278|SAL_IC6799AA_AS	YA00208278	SAL_IC6799AA_AS
CT18|SAL_PA6992AA_AS	CT18	SAL_PA6992AA_AS
CT18|SAL_PA7161AA_AS	CT18	SAL_PA7161AA_AS
404ty|SAL_PA8719AA_AS	404ty	SAL_PA8719AA_AS
CFSAN059649|SAL_KC9716AA_AS	CFSAN059649	SAL_KC9716AA_AS
3163|SAL_BA9914AA_AS	3163	SAL_BA9914AA_AS
PNUSAS009787|SAL_RA9641AA_AS	PNUSAS009787	SAL_RA9641AA_AS
10-8164|SAL_OA1190AA_AS	10-8164	SAL_OA1190AA_AS
CT18|SAL_PA6947AA_AS	CT18	SAL_PA6947AA_AS
MDUST419|SAL_BA9938AA_AS	MDUST419	SAL_BA9938AA_AS
MDUST366|SAL_CA5269AA_AS	MDUST366	SAL_CA5269AA_AS
CT18|SAL_PA7160AA_AS	CT18	SAL_PA7160AA_AS
802814|SAL_RB0690AA_AS	802814	SAL_RB0690AA_AS
568394|SAL_CB9112AA_AS	568394	SAL_CB9112AA_AS
529275|SAL_BB7510AA_AS	529275	SAL_BB7510AA_AS
572167|SAL_EB0554AA_AS	572167	SAL_EB0554AA_AS
PNCS013943|SAL_MC5965AA_AS	PNCS013943	SAL_MC5965AA_AS
PNCS014012|SAL_MC6204AA_AS	PNCS014012	SAL_MC6204AA_AS
H09132 0110|SAL_BA9440AA_AS	H09132 0110	SAL_BA9440AA_AS
18763|SAL_CA0295AA_AS	18763	SAL_CA0295AA_AS
201605948|SAL_SA3299AA_AS	201605948	SAL_SA3299AA_AS
900745|SAL_DC9696AA_AS	900745	SAL_DC9696AA_AS
680526|SAL_JB0559AA_AS	680526	SAL_JB0559AA_AS
908954|SAL_DC9767AA_AS	908954	SAL_DC9767AA_AS
843981|SAL_VB8907AA_AS	843981	SAL_VB8907AA_AS
CT18|SAL_PA7113AA_AS	CT18	SAL_PA7113AA_AS
CT18|SAL_PA7124AA_AS	CT18	SAL_PA7124AA_AS
PNUSAS006139|SAL_PA3799AA_AS	PNUSAS006139	SAL_PA3799AA_AS
22bff710-1b6d-11e6-a6b2-3c4a9275d6c8|SAL_QA6869AA_AS	22bff710-1b6d-11e6-a6b2-3c4a9275d6c8	SAL_QA6869AA_AS
Salmonella|SAL_XA7197AA_AS	Salmonella	SAL_XA7197AA_AS
02TY148-sc-2415785|SAL_KA1761AA_AS	02TY148-sc-2415785	SAL_KA1761AA_AS
02TY147-sc-2415784|SAL_KA1762AA_AS	02TY147-sc-2415784	SAL_KA1762AA_AS
620445|SAL_IB5004AA_AS	620445	SAL_IB5004AA_AS
PNUSAS005536|SAL_PA3141AA_AS	PNUSAS005536	SAL_PA3141AA_AS
408268|SAL_AB8390AA_AS	408268	SAL_AB8390AA_AS
PNUSAS024551|SAL_WA5247AA_AS	PNUSAS024551	SAL_WA5247AA_AS
408269|SAL_AB8465AA_AS	408269	SAL_AB8465AA_AS
PNCS013527|SAL_KC3071AA_AS	PNCS013527	SAL_KC3071AA_AS
411464|SAL_AB8304AA_AS	411464	SAL_AB8304AA_AS
PNUSAS024267|SAL_WA5219AA_AS	PNUSAS024267	SAL_WA5219AA_AS
891521|SAL_BC4642AA_AS	891521	SAL_BC4642AA_AS
369949|SAL_UA8160AA_AS	369949	SAL_UA8160AA_AS
PNUSAS018583|SAL_UA3574AA_AS	PNUSAS018583	SAL_UA3574AA_AS
H10182 0335|SAL_BA8315AA_AS	H10182 0335	SAL_BA8315AA_AS
404ty|SAL_PA8811AA_AS	404ty	SAL_PA8811AA_AS
819773|SAL_SB8920AA_AS	819773	SAL_SB8920AA_AS
821167|SAL_SB8999AA_AS	821167	SAL_SB8999AA_AS
PNCS011519|SAL_MC1316AA_AS	PNCS011519	SAL_MC1316AA_AS
PNUSAS009792|SAL_RA9795AA_AS	PNUSAS009792	SAL_RA9795AA_AS
646021|SAL_HB1742AA_AS	646021	SAL_HB1742AA_AS
785007|SAL_PB1370AA_AS	785007	SAL_PB1370AA_AS
553790|SAL_IB5967AA_AS	553790	SAL_IB5967AA_AS
247245|SAL_UA8611AA_AS	247245	SAL_UA8611AA_AS
247247|SAL_UA8709AA_AS	247247	SAL_UA8709AA_AS
PNCS014337|SAL_KC5688AA_AS	PNCS014337	SAL_KC5688AA_AS
13-0747|SAL_OA1614AA_AS	13-0747	SAL_OA1614AA_AS
554415|SAL_BB9128AA_AS	554415	SAL_BB9128AA_AS
553894|SAL_IB5921AA_AS	553894	SAL_IB5921AA_AS
191934|SAL_KA8209AA_AS	191934	SAL_KA8209AA_AS
816187|SAL_SB1802AA_AS	816187	SAL_SB1802AA_AS
479460|SAL_AB8397AA_AS	479460	SAL_AB8397AA_AS
476592|SAL_AB8420AA_AS	476592	SAL_AB8420AA_AS
479459|SAL_AB8057AA_AS	479459	SAL_AB8057AA_AS
H122280391|SAL_JA7624AA_AS	H122280391	SAL_JA7624AA_AS
471600|SAL_AB7939AA_AS	471600	SAL_AB7939AA_AS
912321|SAL_EC2465AA_AS	912321	SAL_EC2465AA_AS
867636|SAL_AC5625AA_AS	867636	SAL_AC5625AA_AS
913732|SAL_KC7273AA_AS	913732	SAL_KC7273AA_AS
MDUST381|SAL_CA0644AA_AS	MDUST381	SAL_CA0644AA_AS
MDUST136|SAL_CA0878AA_AS	MDUST136	SAL_CA0878AA_AS
MDUST382|SAL_CA5264AA_AS	MDUST382	SAL_CA5264AA_AS
MDUST139|SAL_JA0905AA_AS	MDUST139	SAL_JA0905AA_AS
MDUST138|SAL_CA0275AA_AS	MDUST138	SAL_CA0275AA_AS
MDUST137|SAL_CA1098AA_AS	MDUST137	SAL_CA1098AA_AS
1027691|SAL_CA1642AA_AS	1027691	SAL_CA1642AA_AS
17311|SAL_CA0330AA_AS	17311	SAL_CA0330AA_AS
CT18|SAL_PA8371AA_AS	CT18	SAL_PA8371AA_AS
BCR232|SAL_BA8810AA_AS	BCR232	SAL_BA8810AA_AS
261906|SAL_AB8450AA_AS	261906	SAL_AB8450AA_AS
CT18|SAL_PA8444AA_AS	CT18	SAL_PA8444AA_AS
Thai_typhi_009|SAL_JA7734AA_AS	Thai_typhi_009	SAL_JA7734AA_AS
Thai_typhi_020|SAL_JA7735AA_AS	Thai_typhi_020	SAL_JA7735AA_AS
Thai_typhi_021|SAL_BA7314AA_AS	Thai_typhi_021	SAL_BA7314AA_AS
Thai_typhi_022|SAL_JA7737AA_AS	Thai_typhi_022	SAL_JA7737AA_AS
Thai_typhi_023|SAL_JA7736AA_AS	Thai_typhi_023	SAL_JA7736AA_AS
Thai_typhi_027|SAL_JA7741AA_AS	Thai_typhi_027	SAL_JA7741AA_AS
PNUSAS017745|SAL_UA0823AA_AS	PNUSAS017745	SAL_UA0823AA_AS
PNUSAS022379|SAL_VA6171AA_AS	PNUSAS022379	SAL_VA6171AA_AS
PNUSAS027737|SAL_XA0924AA_AS	PNUSAS027737	SAL_XA0924AA_AS
PNUSAS027736|SAL_XA0941AA_AS	PNUSAS027736	SAL_XA0941AA_AS
404ty|SAL_PA8699AA_AS	404ty	SAL_PA8699AA_AS
H12ESR02737-001A|SAL_CA2866AA_AS	H12ESR02737-001A	SAL_CA2866AA_AS
CT18|SAL_PA6994AA_AS	CT18	SAL_PA6994AA_AS
144316|SAL_CA2985AA_AS	144316	SAL_CA2985AA_AS
YA00079877|SAL_GB2442AA_AS	YA00079877	SAL_GB2442AA_AS
CT18|SAL_PA6954AA_AS	CT18	SAL_PA6954AA_AS
CT18|SAL_PA7037AA_AS	CT18	SAL_PA7037AA_AS
572491|SAL_EB0212AA_AS	572491	SAL_EB0212AA_AS
572146|SAL_EB1080AA_AS	572146	SAL_EB1080AA_AS
STY212|SAL_BA8215AA_AS	STY212	SAL_BA8215AA_AS
STY213|SAL_BA8229AA_AS	STY213	SAL_BA8229AA_AS
STY215|SAL_BA8209AA_AS	STY215	SAL_BA8209AA_AS
STY258|SAL_BA8632AA_AS	STY258	SAL_BA8632AA_AS
STY214|SAL_BA8222AA_AS	STY214	SAL_BA8222AA_AS
STY203|SAL_BA8243AA_AS	STY203	SAL_BA8243AA_AS
STY193|SAL_BA8653AA_AS	STY193	SAL_BA8653AA_AS
STY199|SAL_BA8258AA_AS	STY199	SAL_BA8258AA_AS
STY211|SAL_BA8236AA_AS	STY211	SAL_BA8236AA_AS
STY205|SAL_BA8248AA_AS	STY205	SAL_BA8248AA_AS
YA00075187|SAL_GB5047AA_AS	YA00075187	SAL_GB5047AA_AS
YA00074098|SAL_GB5183AA_AS	YA00074098	SAL_GB5183AA_AS
YA00075188|SAL_GB5048AA_AS	YA00075188	SAL_GB5048AA_AS
YA00075191|SAL_GB5019AA_AS	YA00075191	SAL_GB5019AA_AS
YA00081256|SAL_GB6499AA_AS	YA00081256	SAL_GB6499AA_AS
410378|SAL_CA2870AA_AS	410378	SAL_CA2870AA_AS
YA00202062|SAL_HC4267AA_AS	YA00202062	SAL_HC4267AA_AS
175806|SAL_CA3207AA_AS	175806	SAL_CA3207AA_AS
400746|SAL_CA2767AA_AS	400746	SAL_CA2767AA_AS
YA00158405|SAL_XB6210AA_AS	YA00158405	SAL_XB6210AA_AS
YA00132757|SAL_KB4512AA_AS	YA00132757	SAL_KB4512AA_AS
YA00172738|SAL_XB5815AA_AS	YA00172738	SAL_XB5815AA_AS
YA00083499|SAL_GB2445AA_AS	YA00083499	SAL_GB2445AA_AS
XC00207099|SAL_GB4975AA_AS	XC00207099	SAL_GB4975AA_AS
YA00204772|SAL_HC4266AA_AS	YA00204772	SAL_HC4266AA_AS
YA00057864|SAL_GB6496AA_AS	YA00057864	SAL_GB6496AA_AS
516981|SAL_CA2918AA_AS	516981	SAL_CA2918AA_AS
225555|SAL_CA3081AA_AS	225555	SAL_CA3081AA_AS
257401|SAL_CA3022AA_AS	257401	SAL_CA3022AA_AS
238675|SAL_CA3064AA_AS	238675	SAL_CA3064AA_AS
YA00043990|SAL_GB4752AA_AS	YA00043990	SAL_GB4752AA_AS
YA00200442|SAL_HC5530AA_AS	YA00200442	SAL_HC5530AA_AS
YA00134362|SAL_KB4511AA_AS	YA00134362	SAL_KB4511AA_AS
110007|SAL_CA3032AA_AS	110007	SAL_CA3032AA_AS
1026656|SAL_CA2963AA_AS	1026656	SAL_CA2963AA_AS
642597|SAL_CA2816AA_AS	642597	SAL_CA2816AA_AS
1650498|SAL_CA2972AA_AS	1650498	SAL_CA2972AA_AS
1650362|SAL_CA2978AA_AS	1650362	SAL_CA2978AA_AS
1647624|SAL_CA3155AA_AS	1647624	SAL_CA3155AA_AS
YA00163081|SAL_XB6183AA_AS	YA00163081	SAL_XB6183AA_AS
634660|SAL_CA2727AA_AS	634660	SAL_CA2727AA_AS
YA00190952|SAL_ZB1121AA_AS	YA00190952	SAL_ZB1121AA_AS
YA00095835|SAL_GB2501AA_AS	YA00095835	SAL_GB2501AA_AS
671445|SAL_CA2791AA_AS	671445	SAL_CA2791AA_AS
520772|SAL_CA2924AA_AS	520772	SAL_CA2924AA_AS
241451|SAL_CA3093AA_AS	241451	SAL_CA3093AA_AS
YA00061208|SAL_GB4957AA_AS	YA00061208	SAL_GB4957AA_AS
YA00020035|SAL_GB4692AA_AS	YA00020035	SAL_GB4692AA_AS
200379|SAL_CA3226AA_AS	200379	SAL_CA3226AA_AS
YA00163075|SAL_XB6182AA_AS	YA00163075	SAL_XB6182AA_AS
YA00137389|SAL_KB4520AA_AS	YA00137389	SAL_KB4520AA_AS
YA00120115|SAL_KB4509AA_AS	YA00120115	SAL_KB4509AA_AS
YA00101442|SAL_GB2522AA_AS	YA00101442	SAL_GB2522AA_AS
YA00055875|SAL_GB4979AA_AS	YA00055875	SAL_GB4979AA_AS
YA00107522|SAL_GB4305AA_AS	YA00107522	SAL_GB4305AA_AS
YA00171269|SAL_XB6212AA_AS	YA00171269	SAL_XB6212AA_AS
YA00221843|SAL_LC8590AA_AS	YA00221843	SAL_LC8590AA_AS
237091|SAL_CA3142AA_AS	237091	SAL_CA3142AA_AS
1025041|SAL_CA3176AA_AS	1025041	SAL_CA3176AA_AS
231697|SAL_CA3261AA_AS	231697	SAL_CA3261AA_AS
338900|SAL_CA2775AA_AS	338900	SAL_CA2775AA_AS
YA00043235|SAL_GB5103AA_AS	YA00043235	SAL_GB5103AA_AS
241454|SAL_CA3049AA_AS	241454	SAL_CA3049AA_AS
226195|SAL_CA3123AA_AS	226195	SAL_CA3123AA_AS
1021701|SAL_BA8847AA_AS	1021701	SAL_BA8847AA_AS
YA00038845|SAL_GB4977AA_AS	YA00038845	SAL_GB4977AA_AS
D50739|SAL_BA8479AA_AS	D50739	SAL_BA8479AA_AS
D56675|SAL_JA0405AA_AS	D56675	SAL_JA0405AA_AS
A40566|SAL_BA9344AA_AS	A40566	SAL_BA9344AA_AS
1004971|SAL_CA5019AA_AS	1004971	SAL_CA5019AA_AS
A40201|SAL_BA9395AA_AS	A40201	SAL_BA9395AA_AS
141461|SAL_CA3002AA_AS	141461	SAL_CA3002AA_AS
1023267|SAL_BA8747AA_AS	1023267	SAL_BA8747AA_AS
1012752|SAL_BA8555AA_AS	1012752	SAL_BA8555AA_AS
A53009|SAL_BA8686AA_AS	A53009	SAL_BA8686AA_AS
379905|SAL_CA2746AA_AS	379905	SAL_CA2746AA_AS
HG05295387|SAL_GB2439AA_AS	HG05295387	SAL_GB2439AA_AS
1025691|SAL_BA8841AA_AS	1025691	SAL_BA8841AA_AS
D54782|SAL_BA9280AA_AS	D54782	SAL_BA9280AA_AS
D28995|SAL_BA9367AA_AS	D28995	SAL_BA9367AA_AS
CT18|SAL_PA7095AA_AS	CT18	SAL_PA7095AA_AS
CT18|SAL_PA7166AA_AS	CT18	SAL_PA7166AA_AS
CT18|SAL_PA7162AA_AS	CT18	SAL_PA7162AA_AS
SGB87|SAL_CA2795AA_AS	SGB87	SAL_CA2795AA_AS
E98-0664|SAL_CA4873AA_AS	E98-0664	SAL_CA4873AA_AS
CT18|SAL_PA8388AA_AS	CT18	SAL_PA8388AA_AS
839250|SAL_HC7292AA_AS	839250	SAL_HC7292AA_AS
CT18|SAL_PA7170AA_AS	CT18	SAL_PA7170AA_AS
880337|SAL_BC0064AA_AS	880337	SAL_BC0064AA_AS
RKI_18-06929|SAL_MB6683AA_AS	RKI_18-06929	SAL_MB6683AA_AS
9141|SAL_BA3214AA_AS	9141	SAL_BA3214AA_AS
5863|SAL_BA4976AA_AS	5863	SAL_BA4976AA_AS
5902|SAL_EA5955AA_AS	5902	SAL_EA5955AA_AS
CT18|SAL_PA7109AA_AS	CT18	SAL_PA7109AA_AS
CT18|SAL_PA7172AA_AS	CT18	SAL_PA7172AA_AS
1026798|SAL_CA2954AA_AS	1026798	SAL_CA2954AA_AS
540614|SAL_CA2660AA_AS	540614	SAL_CA2660AA_AS
155749|SAL_CA3243AA_AS	155749	SAL_CA3243AA_AS
YA00093087|SAL_GB4307AA_AS	YA00093087	SAL_GB4307AA_AS
084c71c0-e94d-11e6-874d-3c4a9275d6c8|SAL_MB2299AA_AS	084c71c0-e94d-11e6-874d-3c4a9275d6c8	SAL_MB2299AA_AS
IB5336|SAL_CA3905AA_AS	IB5336	SAL_CA3905AA_AS
b784bb20-2a57-11e7-8421-3c4a9275d6c8|SAL_MB2390AA_AS	b784bb20-2a57-11e7-8421-3c4a9275d6c8	SAL_MB2390AA_AS
Ke462 |SAL_CA2958AA_AS	Ke462	SAL_CA2958AA_AS
8c33effc-e0c5-11e7-9280-3c4a9275d6c8|SAL_OB0915AA_AS	8c33effc-e0c5-11e7-9280-3c4a9275d6c8	SAL_OB0915AA_AS
7bb8edd0-e0c5-11e7-9280-3c4a9275d6c8|SAL_OB0687AA_AS	7bb8edd0-e0c5-11e7-9280-3c4a9275d6c8	SAL_OB0687AA_AS
80eead4e-e0c5-11e7-9280-3c4a9275d6c8|SAL_OB0780AA_AS	80eead4e-e0c5-11e7-9280-3c4a9275d6c8	SAL_OB0780AA_AS
81af542c-e0c5-11e7-9280-3c4a9275d6c8|SAL_OB0800AA_AS	81af542c-e0c5-11e7-9280-3c4a9275d6c8	SAL_OB0800AA_AS
8109aedc-e0c5-11e7-9280-3c4a9275d6c8|SAL_OB0784AA_AS	8109aedc-e0c5-11e7-9280-3c4a9275d6c8	SAL_OB0784AA_AS
811e1066-e0c5-11e7-9280-3c4a9275d6c8|SAL_OB0939AA_AS	811e1066-e0c5-11e7-9280-3c4a9275d6c8	SAL_OB0939AA_AS
CT18|SAL_PA7167AA_AS	CT18	SAL_PA7167AA_AS
438675|SAL_AB8463AA_AS	438675	SAL_AB8463AA_AS
404ty|SAL_PA8774AA_AS	404ty	SAL_PA8774AA_AS
RKI_15-00355|SAL_MB6402AA_AS	RKI_15-00355	SAL_MB6402AA_AS
611442|SAL_FB4069AA_AS	611442	SAL_FB4069AA_AS
238381|SAL_UA8820AA_AS	238381	SAL_UA8820AA_AS
12-6936|SAL_OA1534AA_AS	12-6936	SAL_OA1534AA_AS
MDUST373|SAL_CA0365AA_AS	MDUST373	SAL_CA0365AA_AS
MDUST267|SAL_CA5896AA_AS	MDUST267	SAL_CA5896AA_AS
820112|SAL_SB9298AA_AS	820112	SAL_SB9298AA_AS
896993|SAL_CC3986AA_AS	896993	SAL_CC3986AA_AS
PNUSAS018129|SAL_VA1694AA_AS	PNUSAS018129	SAL_VA1694AA_AS
885157|SAL_BC0096AA_AS	885157	SAL_BC0096AA_AS
785009|SAL_PB1390AA_AS	785009	SAL_PB1390AA_AS
366365|SAL_AB8385AA_AS	366365	SAL_AB8385AA_AS
348081|SAL_TA1993AA_AS	348081	SAL_TA1993AA_AS
488684|SAL_AB7957AA_AS	488684	SAL_AB7957AA_AS
352822|SAL_AB8406AA_AS	352822	SAL_AB8406AA_AS
839933|SAL_VB9558AA_AS	839933	SAL_VB9558AA_AS
PNUSAS006759|SAL_PA9359AA_AS	PNUSAS006759	SAL_PA9359AA_AS
374594|SAL_UA7429AA_AS	374594	SAL_UA7429AA_AS
712247|SAL_LB0865AA_AS	712247	SAL_LB0865AA_AS
907237|SAL_EC2403AA_AS	907237	SAL_EC2403AA_AS
310271|SAL_UA3559AA_AS	310271	SAL_UA3559AA_AS
939248|SAL_HC3877AA_AS	939248	SAL_HC3877AA_AS
299396|SAL_UA8329AA_AS	299396	SAL_UA8329AA_AS
898887|SAL_DC9735AA_AS	898887	SAL_DC9735AA_AS
812118|SAL_SB0323AA_AS	812118	SAL_SB0323AA_AS
930659|SAL_HC1250AA_AS	930659	SAL_HC1250AA_AS
674360|SAL_IB7519AA_AS	674360	SAL_IB7519AA_AS
674359|SAL_IB7458AA_AS	674359	SAL_IB7458AA_AS
689012|SAL_JB8781AA_AS	689012	SAL_JB8781AA_AS
PNUSAS006530|SAL_PA8072AA_AS	PNUSAS006530	SAL_PA8072AA_AS
PNUSAS006796|SAL_PA8082AA_AS	PNUSAS006796	SAL_PA8082AA_AS
PNUSAS012977|SAL_SA2829AA_AS	PNUSAS012977	SAL_SA2829AA_AS
520549|SAL_CB9033AA_AS	520549	SAL_CB9033AA_AS
346583|SAL_TA1838AA_AS	346583	SAL_TA1838AA_AS
572145|SAL_EB0186AA_AS	572145	SAL_EB0186AA_AS
685883|SAL_JB6415AA_AS	685883	SAL_JB6415AA_AS
432187|SAL_AB7975AA_AS	432187	SAL_AB7975AA_AS
Salmonella enterica|SAL_NB4731AA_AS	Salmonella enterica	SAL_NB4731AA_AS
Salmonella enterica|SAL_NB4728AA_AS	Salmonella enterica	SAL_NB4728AA_AS
Salmonella enterica|SAL_NB4730AA_AS	Salmonella enterica	SAL_NB4730AA_AS
428225|SAL_AB7956AA_AS	428225	SAL_AB7956AA_AS
Salmonella enterica|SAL_NB4729AA_AS	Salmonella enterica	SAL_NB4729AA_AS
841382|SAL_VB8718AA_AS	841382	SAL_VB8718AA_AS
LD02737579|SAL_IB1832AA_AS	LD02737579	SAL_IB1832AA_AS
YA00135290|SAL_KB4513AA_AS	YA00135290	SAL_KB4513AA_AS
886586|SAL_BC0074AA_AS	886586	SAL_BC0074AA_AS
PNUSAS022463|SAL_VA9161AA_AS	PNUSAS022463	SAL_VA9161AA_AS
632345|SAL_FB5901AA_AS	632345	SAL_FB5901AA_AS
364554|SAL_AB8323AA_AS	364554	SAL_AB8323AA_AS
PNCS013847|SAL_KC3143AA_AS	PNCS013847	SAL_KC3143AA_AS
482712|SAL_AB7999AA_AS	482712	SAL_AB7999AA_AS
452458|SAL_AB8352AA_AS	452458	SAL_AB8352AA_AS
623239|SAL_GB1334AA_AS	623239	SAL_GB1334AA_AS
PNUSAS025456|SAL_XA1826AA_AS	PNUSAS025456	SAL_XA1826AA_AS
376180|SAL_AB8014AA_AS	376180	SAL_AB8014AA_AS
559077|SAL_CB9371AA_AS	559077	SAL_CB9371AA_AS
620459|SAL_HB5196AA_AS	620459	SAL_HB5196AA_AS
410877|SAL_AB7959AA_AS	410877	SAL_AB7959AA_AS
PNCS013763|SAL_KC3139AA_AS	PNCS013763	SAL_KC3139AA_AS
CT18|SAL_PA7139AA_AS	CT18	SAL_PA7139AA_AS
E02-1536 |SAL_CA4905AA_AS	E02-1536	SAL_CA4905AA_AS
201902709|SAL_VB8246AA_AS	201902709	SAL_VB8246AA_AS
201604964|SAL_VB8229AA_AS	201604964	SAL_VB8229AA_AS
201605341|SAL_VB8227AA_AS	201605341	SAL_VB8227AA_AS
201605816|SAL_VB8230AA_AS	201605816	SAL_VB8230AA_AS
201905517|SAL_VB8253AA_AS	201905517	SAL_VB8253AA_AS
201901576|SAL_VB8240AA_AS	201901576	SAL_VB8240AA_AS
201903153|SAL_VB8252AA_AS	201903153	SAL_VB8252AA_AS
201902712|SAL_VB8249AA_AS	201902712	SAL_VB8249AA_AS
201906976|SAL_VB8256AA_AS	201906976	SAL_VB8256AA_AS
201901526|SAL_VB8238AA_AS	201901526	SAL_VB8238AA_AS
201902715|SAL_VB8250AA_AS	201902715	SAL_VB8250AA_AS
201909451|SAL_VB8259AA_AS	201909451	SAL_VB8259AA_AS
201909728|SAL_VB8258AA_AS	201909728	SAL_VB8258AA_AS
201909729|SAL_VB8260AA_AS	201909729	SAL_VB8260AA_AS
201910014|SAL_VB8262AA_AS	201910014	SAL_VB8262AA_AS
201909731|SAL_VB8261AA_AS	201909731	SAL_VB8261AA_AS
201909450|SAL_VB8257AA_AS	201909450	SAL_VB8257AA_AS
201910233|SAL_VB8268AA_AS	201910233	SAL_VB8268AA_AS
201903873|SAL_VB8225AA_AS	201903873	SAL_VB8225AA_AS
201901174|SAL_VB8239AA_AS	201901174	SAL_VB8239AA_AS
201903154|SAL_VB8255AA_AS	201903154	SAL_VB8255AA_AS
201901790|SAL_VB8241AA_AS	201901790	SAL_VB8241AA_AS
201910234|SAL_VB8264AA_AS	201910234	SAL_VB8264AA_AS
201811275|SAL_VB8237AA_AS	201811275	SAL_VB8237AA_AS
201902583|SAL_VB8248AA_AS	201902583	SAL_VB8248AA_AS
201901815|SAL_VB8243AA_AS	201901815	SAL_VB8243AA_AS
E02-0232 |SAL_BA9562AA_AS	E02-0232	SAL_BA9562AA_AS
201901749|SAL_VB8242AA_AS	201901749	SAL_VB8242AA_AS
MDUST268|SAL_CA5842AA_AS	MDUST268	SAL_CA5842AA_AS
CT18|SAL_PA7093AA_AS	CT18	SAL_PA7093AA_AS
316083|SAL_CA2808AA_AS	316083	SAL_CA2808AA_AS
404ty|SAL_PA8706AA_AS	404ty	SAL_PA8706AA_AS
CT18|SAL_PA7138AA_AS	CT18	SAL_PA7138AA_AS
404ty|SAL_PA8705AA_AS	404ty	SAL_PA8705AA_AS
404ty|SAL_PA8758AA_AS	404ty	SAL_PA8758AA_AS
YA00088118|SAL_GB2502AA_AS	YA00088118	SAL_GB2502AA_AS
404ty|SAL_PA8745AA_AS	404ty	SAL_PA8745AA_AS
E03_9229|SAL_BA8497AA_AS	E03_9229	SAL_BA8497AA_AS
E00-2388 |SAL_CA4673AA_AS	E00-2388	SAL_CA4673AA_AS
404ty|SAL_PA8843AA_AS	404ty	SAL_PA8843AA_AS
CFSAN032176|SAL_LA3256AA_AS	CFSAN032176	SAL_LA3256AA_AS
77-303|SAL_CA4547AA_AS	77-303	SAL_CA4547AA_AS
E77-303|SAL_JA0587AA_AS	E77-303	SAL_JA0587AA_AS
CT18|SAL_PA6965AA_AS	CT18	SAL_PA6965AA_AS
404ty|SAL_PA8756AA_AS	404ty	SAL_PA8756AA_AS
E02-0937 |SAL_CA4896AA_AS	E02-0937	SAL_CA4896AA_AS
E02-2364 |SAL_CA4969AA_AS	E02-2364	SAL_CA4969AA_AS
E97-2364 |SAL_JA0974AA_AS	E97-2364	SAL_JA0974AA_AS
560965|SAL_CA2854AA_AS	560965	SAL_CA2854AA_AS
YA00020970|SAL_GB5018AA_AS	YA00020970	SAL_GB5018AA_AS
YA00135255|SAL_KB4514AA_AS	YA00135255	SAL_KB4514AA_AS
YA00041313|SAL_GB4746AA_AS	YA00041313	SAL_GB4746AA_AS
YA00037172|SAL_GB5214AA_AS	YA00037172	SAL_GB5214AA_AS
404ty|SAL_PA8781AA_AS	404ty	SAL_PA8781AA_AS
CT18|SAL_PA8376AA_AS	CT18	SAL_PA8376AA_AS
CT18|SAL_PA7178AA_AS	CT18	SAL_PA7178AA_AS
CT18|SAL_PA8377AA_AS	CT18	SAL_PA8377AA_AS
412921|SAL_CA2880AA_AS	412921	SAL_CA2880AA_AS
YA00107508|SAL_GB2521AA_AS	YA00107508	SAL_GB2521AA_AS
YA00107540|SAL_GB4958AA_AS	YA00107540	SAL_GB4958AA_AS
CT18|SAL_PA7054AA_AS	CT18	SAL_PA7054AA_AS
YA00188893|SAL_XB5840AA_AS	YA00188893	SAL_XB5840AA_AS
YA00187039|SAL_YB4260AA_AS	YA00187039	SAL_YB4260AA_AS
ERL0661|SAL_CA2128AA_AS	ERL0661	SAL_CA2128AA_AS
CT18|SAL_PA7148AA_AS	CT18	SAL_PA7148AA_AS
ERL02425|SAL_CA2544AA_AS	ERL02425	SAL_CA2544AA_AS
ERL024182|SAL_CA2553AA_AS	ERL024182	SAL_CA2553AA_AS
mgr03169|SAL_LA8434AA_AS	mgr03169	SAL_LA8434AA_AS
E97-3246 |SAL_CA4977AA_AS	E97-3246	SAL_CA4977AA_AS
mgr00638|SAL_LA8829AA_AS	mgr00638	SAL_LA8829AA_AS
mgr00332|SAL_LA8433AA_AS	mgr00332	SAL_LA8433AA_AS
mgr00374|SAL_LA8446AA_AS	mgr00374	SAL_LA8446AA_AS
CT18|SAL_PA7118AA_AS	CT18	SAL_PA7118AA_AS
161048|SAL_SA2347AA_AS	161048	SAL_SA2347AA_AS
STY261|SAL_BA8616AA_AS	STY261	SAL_BA8616AA_AS
STY260|SAL_BA9251AA_AS	STY260	SAL_BA9251AA_AS
STY263|SAL_BA8601AA_AS	STY263	SAL_BA8601AA_AS
STY262|SAL_BA8609AA_AS	STY262	SAL_BA8609AA_AS
E02_1593|SAL_BA8504AA_AS	E02_1593	SAL_BA8504AA_AS
404ty|SAL_PA8684AA_AS	404ty	SAL_PA8684AA_AS
404ty|SAL_PA8686AA_AS	404ty	SAL_PA8686AA_AS
09-4837|SAL_OA0897AA_AS	09-4837	SAL_OA0897AA_AS
404ty|SAL_PA8674AA_AS	404ty	SAL_PA8674AA_AS
404ty|SAL_PA8794AA_AS	404ty	SAL_PA8794AA_AS
404ty|SAL_PA8769AA_AS	404ty	SAL_PA8769AA_AS
404ty|SAL_PA8759AA_AS	404ty	SAL_PA8759AA_AS
404ty|SAL_PA8770AA_AS	404ty	SAL_PA8770AA_AS
CT18|SAL_PA7072AA_AS	CT18	SAL_PA7072AA_AS
2a7ef422-a6dc-11e8-a962-3c4a9275d6c8|SAL_IB6606AA_AS	2a7ef422-a6dc-11e8-a962-3c4a9275d6c8	SAL_IB6606AA_AS
YA00194266|SAL_MC3604AA_AS	YA00194266	SAL_MC3604AA_AS
201201268|SAL_BA8393AA_AS	201201268	SAL_BA8393AA_AS
27e563ea-a6dc-11e8-a962-3c4a9275d6c8|SAL_IB6558AA_AS	27e563ea-a6dc-11e8-a962-3c4a9275d6c8	SAL_IB6558AA_AS
28bd5c78-a6dc-11e8-a962-3c4a9275d6c8|SAL_IB6574AA_AS	28bd5c78-a6dc-11e8-a962-3c4a9275d6c8	SAL_IB6574AA_AS
278b6d86-a6dc-11e8-a962-3c4a9275d6c8|SAL_IB6551AA_AS	278b6d86-a6dc-11e8-a962-3c4a9275d6c8	SAL_IB6551AA_AS
IB5368|SAL_CA3780AA_AS	IB5368	SAL_CA3780AA_AS
27b048d6-a6dc-11e8-a962-3c4a9275d6c8|SAL_IB6554AA_AS	27b048d6-a6dc-11e8-a962-3c4a9275d6c8	SAL_IB6554AA_AS
af1f0560-80fc-11e8-ac10-3c4a9275d6c8|SAL_IB6489AA_AS	af1f0560-80fc-11e8-ac10-3c4a9275d6c8	SAL_IB6489AA_AS
27a47876-a6dc-11e8-a962-3c4a9275d6c8|SAL_IB6553AA_AS	27a47876-a6dc-11e8-a962-3c4a9275d6c8	SAL_IB6553AA_AS
08-7714|SAL_JA3984AA_AS	08-7714	SAL_JA3984AA_AS
27cb00a4-a6dc-11e8-a962-3c4a9275d6c8|SAL_IB6556AA_AS	27cb00a4-a6dc-11e8-a962-3c4a9275d6c8	SAL_IB6556AA_AS
2a47ab70-a6dc-11e8-a962-3c4a9275d6c8|SAL_IB6602AA_AS	2a47ab70-a6dc-11e8-a962-3c4a9275d6c8	SAL_IB6602AA_AS
293fc294-a6dc-11e8-a962-3c4a9275d6c8|SAL_IB6586AA_AS	293fc294-a6dc-11e8-a962-3c4a9275d6c8	SAL_IB6586AA_AS
2a39e454-a6dc-11e8-a962-3c4a9275d6c8|SAL_IB6601AA_AS	2a39e454-a6dc-11e8-a962-3c4a9275d6c8	SAL_IB6601AA_AS
07-977|SAL_BA9784AA_AS	07-977	SAL_BA9784AA_AS
aeba5afc-80fc-11e8-ac10-3c4a9275d6c8|SAL_IB6480AA_AS	aeba5afc-80fc-11e8-ac10-3c4a9275d6c8	SAL_IB6480AA_AS
2a1a4edc-a6dc-11e8-a962-3c4a9275d6c8|SAL_IB6599AA_AS	2a1a4edc-a6dc-11e8-a962-3c4a9275d6c8	SAL_IB6599AA_AS
2985db8a-a6dc-11e8-a962-3c4a9275d6c8|SAL_IB6591AA_AS	2985db8a-a6dc-11e8-a962-3c4a9275d6c8	SAL_IB6591AA_AS
291192a2-a6dc-11e8-a962-3c4a9275d6c8|SAL_IB6582AA_AS	291192a2-a6dc-11e8-a962-3c4a9275d6c8	SAL_IB6582AA_AS
286743d8-a6dc-11e8-a962-3c4a9275d6c8|SAL_IB6566AA_AS	286743d8-a6dc-11e8-a962-3c4a9275d6c8	SAL_IB6566AA_AS
28999cde-a6dc-11e8-a962-3c4a9275d6c8|SAL_IB6571AA_AS	28999cde-a6dc-11e8-a962-3c4a9275d6c8	SAL_IB6571AA_AS
09-6906|SAL_CA0333AA_AS	09-6906	SAL_CA0333AA_AS
ae6502be-80fc-11e8-ac10-3c4a9275d6c8|SAL_IB6473AA_AS	ae6502be-80fc-11e8-ac10-3c4a9275d6c8	SAL_IB6473AA_AS
ae73d032-80fc-11e8-ac10-3c4a9275d6c8|SAL_IB6474AA_AS	ae73d032-80fc-11e8-ac10-3c4a9275d6c8	SAL_IB6474AA_AS
aea27496-80fc-11e8-ac10-3c4a9275d6c8|SAL_IB6478AA_AS	aea27496-80fc-11e8-ac10-3c4a9275d6c8	SAL_IB6478AA_AS
YA00147004|SAL_LB6033AA_AS	YA00147004	SAL_LB6033AA_AS
2ac79056-a6dc-11e8-a962-3c4a9275d6c8|SAL_IB6612AA_AS	2ac79056-a6dc-11e8-a962-3c4a9275d6c8	SAL_IB6612AA_AS
28ed75a2-a6dc-11e8-a962-3c4a9275d6c8|SAL_IB6578AA_AS	28ed75a2-a6dc-11e8-a962-3c4a9275d6c8	SAL_IB6578AA_AS
Se-S1182-19|SAL_HC7967AA_AS	Se-S1182-19	SAL_HC7967AA_AS
2872410c-a6dc-11e8-a962-3c4a9275d6c8|SAL_IB6567AA_AS	2872410c-a6dc-11e8-a962-3c4a9275d6c8	SAL_IB6567AA_AS
YA00192982|SAL_HC4623AA_AS	YA00192982	SAL_HC4623AA_AS
YA00209705|SAL_IC6776AA_AS	YA00209705	SAL_IC6776AA_AS
YA00193879|SAL_MC3606AA_AS	YA00193879	SAL_MC3606AA_AS
Q0904130|SAL_CA4865AA_AS	Q0904130	SAL_CA4865AA_AS
YA00138856|SAL_LB6009AA_AS	YA00138856	SAL_LB6009AA_AS
YA00029447|SAL_GB4755AA_AS	YA00029447	SAL_GB4755AA_AS
YA00189091|SAL_ZB1125AA_AS	YA00189091	SAL_ZB1125AA_AS
29611584-a6dc-11e8-a962-3c4a9275d6c8|SAL_IB6588AA_AS	29611584-a6dc-11e8-a962-3c4a9275d6c8	SAL_IB6588AA_AS
2a0bd488-a6dc-11e8-a962-3c4a9275d6c8|SAL_IB6615AA_AS	2a0bd488-a6dc-11e8-a962-3c4a9275d6c8	SAL_IB6615AA_AS
27979fe8-a6dc-11e8-a962-3c4a9275d6c8|SAL_IB6552AA_AS	27979fe8-a6dc-11e8-a962-3c4a9275d6c8	SAL_IB6552AA_AS
2801f2d0-a6dc-11e8-a962-3c4a9275d6c8|SAL_IB6560AA_AS	2801f2d0-a6dc-11e8-a962-3c4a9275d6c8	SAL_IB6560AA_AS
291b3c58-a6dc-11e8-a962-3c4a9275d6c8|SAL_IB6583AA_AS	291b3c58-a6dc-11e8-a962-3c4a9275d6c8	SAL_IB6583AA_AS
2aa91108-a6dc-11e8-a962-3c4a9275d6c8|SAL_IB6609AA_AS	2aa91108-a6dc-11e8-a962-3c4a9275d6c8	SAL_IB6609AA_AS
2993c2f4-a6dc-11e8-a962-3c4a9275d6c8|SAL_IB6592AA_AS	2993c2f4-a6dc-11e8-a962-3c4a9275d6c8	SAL_IB6592AA_AS
b4ea7b14-80fc-11e8-ac10-3c4a9275d6c8|SAL_IB6532AA_AS	b4ea7b14-80fc-11e8-ac10-3c4a9275d6c8	SAL_IB6532AA_AS
299f171c-a6dc-11e8-a962-3c4a9275d6c8|SAL_IB6593AA_AS	299f171c-a6dc-11e8-a962-3c4a9275d6c8	SAL_IB6593AA_AS
2925030a-a6dc-11e8-a962-3c4a9275d6c8|SAL_IB6584AA_AS	2925030a-a6dc-11e8-a962-3c4a9275d6c8	SAL_IB6584AA_AS
2addeac2-a6dc-11e8-a962-3c4a9275d6c8|SAL_IB6614AA_AS	2addeac2-a6dc-11e8-a962-3c4a9275d6c8	SAL_IB6614AA_AS
2a632774-a6dc-11e8-a962-3c4a9275d6c8|SAL_IB6604AA_AS	2a632774-a6dc-11e8-a962-3c4a9275d6c8	SAL_IB6604AA_AS
2a9b6e68-a6dc-11e8-a962-3c4a9275d6c8|SAL_IB6608AA_AS	2a9b6e68-a6dc-11e8-a962-3c4a9275d6c8	SAL_IB6608AA_AS
2a8fca7c-a6dc-11e8-a962-3c4a9275d6c8|SAL_IB6607AA_AS	2a8fca7c-a6dc-11e8-a962-3c4a9275d6c8	SAL_IB6607AA_AS
427030|SAL_CA2378AA_AS	427030	SAL_CA2378AA_AS
29ee679a-a6dc-11e8-a962-3c4a9275d6c8|SAL_IB6597AA_AS	29ee679a-a6dc-11e8-a962-3c4a9275d6c8	SAL_IB6597AA_AS
296e3a20-a6dc-11e8-a962-3c4a9275d6c8|SAL_IB6589AA_AS	296e3a20-a6dc-11e8-a962-3c4a9275d6c8	SAL_IB6589AA_AS
2ad2bc2e-a6dc-11e8-a962-3c4a9275d6c8|SAL_IB6613AA_AS	2ad2bc2e-a6dc-11e8-a962-3c4a9275d6c8	SAL_IB6613AA_AS
28d5b606-a6dc-11e8-a962-3c4a9275d6c8|SAL_IB6576AA_AS	28d5b606-a6dc-11e8-a962-3c4a9275d6c8	SAL_IB6576AA_AS
454057|SAL_BA9822AA_AS	454057	SAL_BA9822AA_AS
452596|SAL_BA9769AA_AS	452596	SAL_BA9769AA_AS
2956577a-a6dc-11e8-a962-3c4a9275d6c8|SAL_IB6587AA_AS	2956577a-a6dc-11e8-a962-3c4a9275d6c8	SAL_IB6587AA_AS
593580|SAL_CA2445AA_AS	593580	SAL_CA2445AA_AS
b4134dd8-80fc-11e8-ac10-3c4a9275d6c8|SAL_IB6522AA_AS	b4134dd8-80fc-11e8-ac10-3c4a9275d6c8	SAL_IB6522AA_AS
640332|SAL_CA1062AA_AS	640332	SAL_CA1062AA_AS
513592|SAL_JA0592AA_AS	513592	SAL_JA0592AA_AS
431048|SAL_CA2426AA_AS	431048	SAL_CA2426AA_AS
28ff65d2-a6dc-11e8-a962-3c4a9275d6c8|SAL_IB6580AA_AS	28ff65d2-a6dc-11e8-a962-3c4a9275d6c8	SAL_IB6580AA_AS
459171|SAL_JA0336AA_AS	459171	SAL_JA0336AA_AS
b4274432-80fc-11e8-ac10-3c4a9275d6c8|SAL_IB6523AA_AS	b4274432-80fc-11e8-ac10-3c4a9275d6c8	SAL_IB6523AA_AS
519436|SAL_CA0481AA_AS	519436	SAL_CA0481AA_AS
468302|SAL_CA1494AA_AS	468302	SAL_CA1494AA_AS
523089|SAL_CA0093AA_AS	523089	SAL_CA0093AA_AS
647637|SAL_JA0330AA_AS	647637	SAL_JA0330AA_AS
27722ad8-a6dc-11e8-a962-3c4a9275d6c8|SAL_IB6550AA_AS	27722ad8-a6dc-11e8-a962-3c4a9275d6c8	SAL_IB6550AA_AS
ace3dea6-80fc-11e8-ac10-3c4a9275d6c8|SAL_IB6437AA_AS	ace3dea6-80fc-11e8-ac10-3c4a9275d6c8	SAL_IB6437AA_AS
af78f912-80fc-11e8-ac10-3c4a9275d6c8|SAL_IB6497AA_AS	af78f912-80fc-11e8-ac10-3c4a9275d6c8	SAL_IB6497AA_AS
adbf11a6-80fc-11e8-ac10-3c4a9275d6c8|SAL_IB6456AA_AS	adbf11a6-80fc-11e8-ac10-3c4a9275d6c8	SAL_IB6456AA_AS
ae8c2a60-80fc-11e8-ac10-3c4a9275d6c8|SAL_IB6476AA_AS	ae8c2a60-80fc-11e8-ac10-3c4a9275d6c8	SAL_IB6476AA_AS
adecd1ea-80fc-11e8-ac10-3c4a9275d6c8|SAL_IB6460AA_AS	adecd1ea-80fc-11e8-ac10-3c4a9275d6c8	SAL_IB6460AA_AS
adcbccde-80fc-11e8-ac10-3c4a9275d6c8|SAL_IB6457AA_AS	adcbccde-80fc-11e8-ac10-3c4a9275d6c8	SAL_IB6457AA_AS
adf7537c-80fc-11e8-ac10-3c4a9275d6c8|SAL_IB6464AA_AS	adf7537c-80fc-11e8-ac10-3c4a9275d6c8	SAL_IB6464AA_AS
ade2b00c-80fc-11e8-ac10-3c4a9275d6c8|SAL_IB6459AA_AS	ade2b00c-80fc-11e8-ac10-3c4a9275d6c8	SAL_IB6459AA_AS
add7c552-80fc-11e8-ac10-3c4a9275d6c8|SAL_IB6458AA_AS	add7c552-80fc-11e8-ac10-3c4a9275d6c8	SAL_IB6458AA_AS
aeacf4d4-80fc-11e8-ac10-3c4a9275d6c8|SAL_IB6479AA_AS	aeacf4d4-80fc-11e8-ac10-3c4a9275d6c8	SAL_IB6479AA_AS
aefd1dec-80fc-11e8-ac10-3c4a9275d6c8|SAL_IB6486AA_AS	aefd1dec-80fc-11e8-ac10-3c4a9275d6c8	SAL_IB6486AA_AS
ae7e421a-80fc-11e8-ac10-3c4a9275d6c8|SAL_IB6475AA_AS	ae7e421a-80fc-11e8-ac10-3c4a9275d6c8	SAL_IB6475AA_AS
aec4d25c-80fc-11e8-ac10-3c4a9275d6c8|SAL_IB6481AA_AS	aec4d25c-80fc-11e8-ac10-3c4a9275d6c8	SAL_IB6481AA_AS
28a5469c-a6dc-11e8-a962-3c4a9275d6c8|SAL_IB6572AA_AS	28a5469c-a6dc-11e8-a962-3c4a9275d6c8	SAL_IB6572AA_AS
29df5066-a6dc-11e8-a962-3c4a9275d6c8|SAL_IB6596AA_AS	29df5066-a6dc-11e8-a962-3c4a9275d6c8	SAL_IB6596AA_AS
2a6fc286-a6dc-11e8-a962-3c4a9275d6c8|SAL_IB6605AA_AS	2a6fc286-a6dc-11e8-a962-3c4a9275d6c8	SAL_IB6605AA_AS
ad188322-80fc-11e8-ac10-3c4a9275d6c8|SAL_IB6442AA_AS	ad188322-80fc-11e8-ac10-3c4a9275d6c8	SAL_IB6442AA_AS
297af8a0-a6dc-11e8-a962-3c4a9275d6c8|SAL_IB6590AA_AS	297af8a0-a6dc-11e8-a962-3c4a9275d6c8	SAL_IB6590AA_AS
27d8c7de-a6dc-11e8-a962-3c4a9275d6c8|SAL_IB6557AA_AS	27d8c7de-a6dc-11e8-a962-3c4a9275d6c8	SAL_IB6557AA_AS
29aebbc2-a6dc-11e8-a962-3c4a9275d6c8|SAL_IB6594AA_AS	29aebbc2-a6dc-11e8-a962-3c4a9275d6c8	SAL_IB6594AA_AS
28e1ef16-a6dc-11e8-a962-3c4a9275d6c8|SAL_IB6577AA_AS	28e1ef16-a6dc-11e8-a962-3c4a9275d6c8	SAL_IB6577AA_AS
27f2b144-a6dc-11e8-a962-3c4a9275d6c8|SAL_IB6559AA_AS	27f2b144-a6dc-11e8-a962-3c4a9275d6c8	SAL_IB6559AA_AS
28862992-a6dc-11e8-a962-3c4a9275d6c8|SAL_IB6569AA_AS	28862992-a6dc-11e8-a962-3c4a9275d6c8	SAL_IB6569AA_AS
28b019f0-a6dc-11e8-a962-3c4a9275d6c8|SAL_IB6573AA_AS	28b019f0-a6dc-11e8-a962-3c4a9275d6c8	SAL_IB6573AA_AS
28c9a5fa-a6dc-11e8-a962-3c4a9275d6c8|SAL_IB6575AA_AS	28c9a5fa-a6dc-11e8-a962-3c4a9275d6c8	SAL_IB6575AA_AS
287e6f40-a6dc-11e8-a962-3c4a9275d6c8|SAL_IB6568AA_AS	287e6f40-a6dc-11e8-a962-3c4a9275d6c8	SAL_IB6568AA_AS
2856be14-a6dc-11e8-a962-3c4a9275d6c8|SAL_IB6565AA_AS	2856be14-a6dc-11e8-a962-3c4a9275d6c8	SAL_IB6565AA_AS
2890444a-a6dc-11e8-a962-3c4a9275d6c8|SAL_IB6570AA_AS	2890444a-a6dc-11e8-a962-3c4a9275d6c8	SAL_IB6570AA_AS
b4a113de-80fc-11e8-ac10-3c4a9275d6c8|SAL_IB6529AA_AS	b4a113de-80fc-11e8-ac10-3c4a9275d6c8	SAL_IB6529AA_AS
05-2783|SAL_BA9838AA_AS	05-2783	SAL_BA9838AA_AS
b597c22e-80fc-11e8-ac10-3c4a9275d6c8|SAL_IB6542AA_AS	b597c22e-80fc-11e8-ac10-3c4a9275d6c8	SAL_IB6542AA_AS
b3a655b6-80fc-11e8-ac10-3c4a9275d6c8|SAL_IB6517AA_AS	b3a655b6-80fc-11e8-ac10-3c4a9275d6c8	SAL_IB6517AA_AS
632662|SAL_FA6606AA_AS	632662	SAL_FA6606AA_AS
b6163154-80fc-11e8-ac10-3c4a9275d6c8|SAL_IB6548AA_AS	b6163154-80fc-11e8-ac10-3c4a9275d6c8	SAL_IB6548AA_AS
35163|SAL_IA6290AA_AS	35163	SAL_IA6290AA_AS
afdafdce-80fc-11e8-ac10-3c4a9275d6c8|SAL_IB6506AA_AS	afdafdce-80fc-11e8-ac10-3c4a9275d6c8	SAL_IB6506AA_AS
afe5637c-80fc-11e8-ac10-3c4a9275d6c8|SAL_IB6507AA_AS	afe5637c-80fc-11e8-ac10-3c4a9275d6c8	SAL_IB6507AA_AS
b479a682-80fc-11e8-ac10-3c4a9275d6c8|SAL_IB6527AA_AS	b479a682-80fc-11e8-ac10-3c4a9275d6c8	SAL_IB6527AA_AS
b48c904e-80fc-11e8-ac10-3c4a9275d6c8|SAL_IB6528AA_AS	b48c904e-80fc-11e8-ac10-3c4a9275d6c8	SAL_IB6528AA_AS
b058fd0a-80fc-11e8-ac10-3c4a9275d6c8|SAL_IB6514AA_AS	b058fd0a-80fc-11e8-ac10-3c4a9275d6c8	SAL_IB6514AA_AS
b3ea67e2-80fc-11e8-ac10-3c4a9275d6c8|SAL_IB6520AA_AS	b3ea67e2-80fc-11e8-ac10-3c4a9275d6c8	SAL_IB6520AA_AS
618052|SAL_JA0790AA_AS	618052	SAL_JA0790AA_AS
b01c20d8-80fc-11e8-ac10-3c4a9275d6c8|SAL_IB6512AA_AS	b01c20d8-80fc-11e8-ac10-3c4a9275d6c8	SAL_IB6512AA_AS
b43a613e-80fc-11e8-ac10-3c4a9275d6c8|SAL_IB6524AA_AS	b43a613e-80fc-11e8-ac10-3c4a9275d6c8	SAL_IB6524AA_AS
b011a1d0-80fc-11e8-ac10-3c4a9275d6c8|SAL_IB6511AA_AS	b011a1d0-80fc-11e8-ac10-3c4a9275d6c8	SAL_IB6511AA_AS
afefd2f8-80fc-11e8-ac10-3c4a9275d6c8|SAL_IB6508AA_AS	afefd2f8-80fc-11e8-ac10-3c4a9275d6c8	SAL_IB6508AA_AS
afd04280-80fc-11e8-ac10-3c4a9275d6c8|SAL_IB6505AA_AS	afd04280-80fc-11e8-ac10-3c4a9275d6c8	SAL_IB6505AA_AS
b3c3af1c-80fc-11e8-ac10-3c4a9275d6c8|SAL_IB6518AA_AS	b3c3af1c-80fc-11e8-ac10-3c4a9275d6c8	SAL_IB6518AA_AS
b083ff32-80fc-11e8-ac10-3c4a9275d6c8|SAL_IB6516AA_AS	b083ff32-80fc-11e8-ac10-3c4a9275d6c8	SAL_IB6516AA_AS
b3ff1b06-80fc-11e8-ac10-3c4a9275d6c8|SAL_IB6521AA_AS	b3ff1b06-80fc-11e8-ac10-3c4a9275d6c8	SAL_IB6521AA_AS
b004b772-80fc-11e8-ac10-3c4a9275d6c8|SAL_IB6510AA_AS	b004b772-80fc-11e8-ac10-3c4a9275d6c8	SAL_IB6510AA_AS
affaa71e-80fc-11e8-ac10-3c4a9275d6c8|SAL_IB6509AA_AS	affaa71e-80fc-11e8-ac10-3c4a9275d6c8	SAL_IB6509AA_AS
b3d6e514-80fc-11e8-ac10-3c4a9275d6c8|SAL_IB6519AA_AS	b3d6e514-80fc-11e8-ac10-3c4a9275d6c8	SAL_IB6519AA_AS
646906|SAL_CA0112AA_AS	646906	SAL_CA0112AA_AS
b027eca6-80fc-11e8-ac10-3c4a9275d6c8|SAL_IB6513AA_AS	b027eca6-80fc-11e8-ac10-3c4a9275d6c8	SAL_IB6513AA_AS
ad5b18e0-80fc-11e8-ac10-3c4a9275d6c8|SAL_IB6448AA_AS	ad5b18e0-80fc-11e8-ac10-3c4a9275d6c8	SAL_IB6448AA_AS
ad988036-80fc-11e8-ac10-3c4a9275d6c8|SAL_IB6453AA_AS	ad988036-80fc-11e8-ac10-3c4a9275d6c8	SAL_IB6453AA_AS
ad6597de-80fc-11e8-ac10-3c4a9275d6c8|SAL_IB6449AA_AS	ad6597de-80fc-11e8-ac10-3c4a9275d6c8	SAL_IB6449AA_AS
ada380a8-80fc-11e8-ac10-3c4a9275d6c8|SAL_IB6454AA_AS	ada380a8-80fc-11e8-ac10-3c4a9275d6c8	SAL_IB6454AA_AS
adae2c24-80fc-11e8-ac10-3c4a9275d6c8|SAL_IB6455AA_AS	adae2c24-80fc-11e8-ac10-3c4a9275d6c8	SAL_IB6455AA_AS
27be6182-a6dc-11e8-a962-3c4a9275d6c8|SAL_IB6555AA_AS	27be6182-a6dc-11e8-a962-3c4a9275d6c8	SAL_IB6555AA_AS
ad7cd1ce-80fc-11e8-ac10-3c4a9275d6c8|SAL_IB6451AA_AS	ad7cd1ce-80fc-11e8-ac10-3c4a9275d6c8	SAL_IB6451AA_AS
ad6ff314-80fc-11e8-ac10-3c4a9275d6c8|SAL_IB6450AA_AS	ad6ff314-80fc-11e8-ac10-3c4a9275d6c8	SAL_IB6450AA_AS
ad509bcc-80fc-11e8-ac10-3c4a9275d6c8|SAL_IB6447AA_AS	ad509bcc-80fc-11e8-ac10-3c4a9275d6c8	SAL_IB6447AA_AS
ad875b62-80fc-11e8-ac10-3c4a9275d6c8|SAL_IB6452AA_AS	ad875b62-80fc-11e8-ac10-3c4a9275d6c8	SAL_IB6452AA_AS
b06e3a3a-80fc-11e8-ac10-3c4a9275d6c8|SAL_IB6515AA_AS	b06e3a3a-80fc-11e8-ac10-3c4a9275d6c8	SAL_IB6515AA_AS
b462a568-80fc-11e8-ac10-3c4a9275d6c8|SAL_IB6526AA_AS	b462a568-80fc-11e8-ac10-3c4a9275d6c8	SAL_IB6526AA_AS
b5326140-80fc-11e8-ac10-3c4a9275d6c8|SAL_IB6535AA_AS	b5326140-80fc-11e8-ac10-3c4a9275d6c8	SAL_IB6535AA_AS
ae968d7a-80fc-11e8-ac10-3c4a9275d6c8|SAL_IB6477AA_AS	ae968d7a-80fc-11e8-ac10-3c4a9275d6c8	SAL_IB6477AA_AS
b4bc5572-80fc-11e8-ac10-3c4a9275d6c8|SAL_IB6530AA_AS	b4bc5572-80fc-11e8-ac10-3c4a9275d6c8	SAL_IB6530AA_AS
af2974e6-80fc-11e8-ac10-3c4a9275d6c8|SAL_IB6490AA_AS	af2974e6-80fc-11e8-ac10-3c4a9275d6c8	SAL_IB6490AA_AS
b44feb12-80fc-11e8-ac10-3c4a9275d6c8|SAL_IB6525AA_AS	b44feb12-80fc-11e8-ac10-3c4a9275d6c8	SAL_IB6525AA_AS
ae1e6d90-80fc-11e8-ac10-3c4a9275d6c8|SAL_IB6467AA_AS	ae1e6d90-80fc-11e8-ac10-3c4a9275d6c8	SAL_IB6467AA_AS
ae39d49a-80fc-11e8-ac10-3c4a9275d6c8|SAL_IB6469AA_AS	ae39d49a-80fc-11e8-ac10-3c4a9275d6c8	SAL_IB6469AA_AS
ac6e06b8-80fc-11e8-ac10-3c4a9275d6c8|SAL_IB6425AA_AS	ac6e06b8-80fc-11e8-ac10-3c4a9275d6c8	SAL_IB6425AA_AS
ae599992-80fc-11e8-ac10-3c4a9275d6c8|SAL_IB6472AA_AS	ae599992-80fc-11e8-ac10-3c4a9275d6c8	SAL_IB6472AA_AS
b5ee30e6-80fc-11e8-ac10-3c4a9275d6c8|SAL_IB6546AA_AS	b5ee30e6-80fc-11e8-ac10-3c4a9275d6c8	SAL_IB6546AA_AS
ae28ec84-80fc-11e8-ac10-3c4a9275d6c8|SAL_IB6468AA_AS	ae28ec84-80fc-11e8-ac10-3c4a9275d6c8	SAL_IB6468AA_AS
b601fb30-80fc-11e8-ac10-3c4a9275d6c8|SAL_IB6547AA_AS	b601fb30-80fc-11e8-ac10-3c4a9275d6c8	SAL_IB6547AA_AS
ae13ef8c-80fc-11e8-ac10-3c4a9275d6c8|SAL_IB6466AA_AS	ae13ef8c-80fc-11e8-ac10-3c4a9275d6c8	SAL_IB6466AA_AS
b62bd694-80fc-11e8-ac10-3c4a9275d6c8|SAL_IB6549AA_AS	b62bd694-80fc-11e8-ac10-3c4a9275d6c8	SAL_IB6549AA_AS
ad39fd68-80fc-11e8-ac10-3c4a9275d6c8|SAL_IB6445AA_AS	ad39fd68-80fc-11e8-ac10-3c4a9275d6c8	SAL_IB6445AA_AS
ad231882-80fc-11e8-ac10-3c4a9275d6c8|SAL_IB6443AA_AS	ad231882-80fc-11e8-ac10-3c4a9275d6c8	SAL_IB6443AA_AS
ad2e1e58-80fc-11e8-ac10-3c4a9275d6c8|SAL_IB6444AA_AS	ad2e1e58-80fc-11e8-ac10-3c4a9275d6c8	SAL_IB6444AA_AS
b5489c1c-80fc-11e8-ac10-3c4a9275d6c8|SAL_IB6538AA_AS	b5489c1c-80fc-11e8-ac10-3c4a9275d6c8	SAL_IB6538AA_AS
b5c39fac-80fc-11e8-ac10-3c4a9275d6c8|SAL_IB6544AA_AS	b5c39fac-80fc-11e8-ac10-3c4a9275d6c8	SAL_IB6544AA_AS
b56f3bb0-80fc-11e8-ac10-3c4a9275d6c8|SAL_IB6540AA_AS	b56f3bb0-80fc-11e8-ac10-3c4a9275d6c8	SAL_IB6540AA_AS
b513aba6-80fc-11e8-ac10-3c4a9275d6c8|SAL_IB6534AA_AS	b513aba6-80fc-11e8-ac10-3c4a9275d6c8	SAL_IB6534AA_AS
b5adb390-80fc-11e8-ac10-3c4a9275d6c8|SAL_IB6543AA_AS	b5adb390-80fc-11e8-ac10-3c4a9275d6c8	SAL_IB6543AA_AS
b4d50c98-80fc-11e8-ac10-3c4a9275d6c8|SAL_IB6531AA_AS	b4d50c98-80fc-11e8-ac10-3c4a9275d6c8	SAL_IB6531AA_AS
b55cbe4a-80fc-11e8-ac10-3c4a9275d6c8|SAL_IB6539AA_AS	b55cbe4a-80fc-11e8-ac10-3c4a9275d6c8	SAL_IB6539AA_AS
b4fe12b4-80fc-11e8-ac10-3c4a9275d6c8|SAL_IB6533AA_AS	b4fe12b4-80fc-11e8-ac10-3c4a9275d6c8	SAL_IB6533AA_AS
aee5d79a-80fc-11e8-ac10-3c4a9275d6c8|SAL_IB6484AA_AS	aee5d79a-80fc-11e8-ac10-3c4a9275d6c8	SAL_IB6484AA_AS
aca1ca48-80fc-11e8-ac10-3c4a9275d6c8|SAL_IB6430AA_AS	aca1ca48-80fc-11e8-ac10-3c4a9275d6c8	SAL_IB6430AA_AS
ac98b9f8-80fc-11e8-ac10-3c4a9275d6c8|SAL_IB6429AA_AS	ac98b9f8-80fc-11e8-ac10-3c4a9275d6c8	SAL_IB6429AA_AS
af850478-80fc-11e8-ac10-3c4a9275d6c8|SAL_IB6498AA_AS	af850478-80fc-11e8-ac10-3c4a9275d6c8	SAL_IB6498AA_AS
ac8f6844-80fc-11e8-ac10-3c4a9275d6c8|SAL_IB6428AA_AS	ac8f6844-80fc-11e8-ac10-3c4a9275d6c8	SAL_IB6428AA_AS
acb38440-80fc-11e8-ac10-3c4a9275d6c8|SAL_IB6432AA_AS	acb38440-80fc-11e8-ac10-3c4a9275d6c8	SAL_IB6432AA_AS
ad0dc46e-80fc-11e8-ac10-3c4a9275d6c8|SAL_IB6441AA_AS	ad0dc46e-80fc-11e8-ac10-3c4a9275d6c8	SAL_IB6441AA_AS
af6e45f8-80fc-11e8-ac10-3c4a9275d6c8|SAL_IB6496AA_AS	af6e45f8-80fc-11e8-ac10-3c4a9275d6c8	SAL_IB6496AA_AS
ac2bbb96-80fc-11e8-ac10-3c4a9275d6c8|SAL_IB6421AA_AS	ac2bbb96-80fc-11e8-ac10-3c4a9275d6c8	SAL_IB6421AA_AS
acaad99e-80fc-11e8-ac10-3c4a9275d6c8|SAL_IB6431AA_AS	acaad99e-80fc-11e8-ac10-3c4a9275d6c8	SAL_IB6431AA_AS
ERL114070|SAL_CA3138AA_AS	ERL114070	SAL_CA3138AA_AS
CT18|SAL_PA6967AA_AS	CT18	SAL_PA6967AA_AS
1010996|SAL_BA9047AA_AS	1010996	SAL_BA9047AA_AS
673631|SAL_IB7503AA_AS	673631	SAL_IB7503AA_AS
E00-3459 |SAL_CA4696AA_AS	E00-3459	SAL_CA4696AA_AS
mgr00360|SAL_LA8419AA_AS	mgr00360	SAL_LA8419AA_AS
mgr00361|SAL_LA8440AA_AS	mgr00361	SAL_LA8440AA_AS
CT18|SAL_PA8399AA_AS	CT18	SAL_PA8399AA_AS
PNCS013173|SAL_KC3051AA_AS	PNCS013173	SAL_KC3051AA_AS
E1240|SAL_BA9126AA_AS	E1240	SAL_BA9126AA_AS
E1303|SAL_BA9115AA_AS	E1303	SAL_BA9115AA_AS
ERL12680|SAL_CA2947AA_AS	ERL12680	SAL_CA2947AA_AS
PNUSAS023526|SAL_VA7893AA_AS	PNUSAS023526	SAL_VA7893AA_AS
MDUST218|SAL_JA0665AA_AS	MDUST218	SAL_JA0665AA_AS
MDUST407|SAL_CA1411AA_AS	MDUST407	SAL_CA1411AA_AS
MDUST219|SAL_CA5217AA_AS	MDUST219	SAL_CA5217AA_AS
5340|SAL_EA6218AA_AS	5340	SAL_EA6218AA_AS
GB281|SAL_FA5133AA_AS	GB281	SAL_FA5133AA_AS
CT18|SAL_PA7110AA_AS	CT18	SAL_PA7110AA_AS
CT18|SAL_PA7121AA_AS	CT18	SAL_PA7121AA_AS
CT18|SAL_PA7151AA_AS	CT18	SAL_PA7151AA_AS
010042TY|SAL_YA5406AA_AS	010042TY	SAL_YA5406AA_AS
PNUSAS008309|SAL_QA5648AA_AS	PNUSAS008309	SAL_QA5648AA_AS
430293|SAL_AB8034AA_AS	430293	SAL_AB8034AA_AS
404ty|SAL_PA8752AA_AS	404ty	SAL_PA8752AA_AS
404ty|SAL_PA8672AA_AS	404ty	SAL_PA8672AA_AS
CT18|SAL_PA7123AA_AS	CT18	SAL_PA7123AA_AS
CT18|SAL_PA8427AA_AS	CT18	SAL_PA8427AA_AS
404ty|SAL_PA8721AA_AS	404ty	SAL_PA8721AA_AS
404ty|SAL_PA8673AA_AS	404ty	SAL_PA8673AA_AS
MDUST165|SAL_CA1017AA_AS	MDUST165	SAL_CA1017AA_AS
ERL084047|SAL_CA1924AA_AS	ERL084047	SAL_CA1924AA_AS
404ty|SAL_PA8675AA_AS	404ty	SAL_PA8675AA_AS
CT18|SAL_PA7103AA_AS	CT18	SAL_PA7103AA_AS
360345|SAL_TA1538AA_AS	360345	SAL_TA1538AA_AS
CT18|SAL_PA8460AA_AS	CT18	SAL_PA8460AA_AS
CT18|SAL_PA7159AA_AS	CT18	SAL_PA7159AA_AS
H08038 0152|SAL_BA8267AA_AS	H08038 0152	SAL_BA8267AA_AS
050021TY|SAL_YA5439AA_AS	050021TY	SAL_YA5439AA_AS
MDUST212|SAL_CA5231AA_AS	MDUST212	SAL_CA5231AA_AS
PNCS014049|SAL_KC3497AA_AS	PNCS014049	SAL_KC3497AA_AS
751240|SAL_MB7137AA_AS	751240	SAL_MB7137AA_AS
MDUST260|SAL_CA1338AA_AS	MDUST260	SAL_CA1338AA_AS
821162|SAL_SB9101AA_AS	821162	SAL_SB9101AA_AS
H123820597|SAL_JA7611AA_AS	H123820597	SAL_JA7611AA_AS
730695|SAL_MB8217AA_AS	730695	SAL_MB8217AA_AS
539019|SAL_BB9216AA_AS	539019	SAL_BB9216AA_AS
541955|SAL_EB5470AA_AS	541955	SAL_EB5470AA_AS
CT18|SAL_PA7081AA_AS	CT18	SAL_PA7081AA_AS
CT18|SAL_PA7158AA_AS	CT18	SAL_PA7158AA_AS
CT18|SAL_PA8384AA_AS	CT18	SAL_PA8384AA_AS
tzn05137|SAL_LA8792AA_AS	tzn05137	SAL_LA8792AA_AS
CT18|SAL_PA7079AA_AS	CT18	SAL_PA7079AA_AS
7c2b86d8-e0c5-11e7-9280-3c4a9275d6c8|SAL_OB0702AA_AS	7c2b86d8-e0c5-11e7-9280-3c4a9275d6c8	SAL_OB0702AA_AS
CT18|SAL_PA7080AA_AS	CT18	SAL_PA7080AA_AS
eth00717|SAL_LA8803AA_AS	eth00717	SAL_LA8803AA_AS
PNUSAS003486|SAL_MA6969AA_AS	PNUSAS003486	SAL_MA6969AA_AS
0a0d82b0-e94d-11e6-874d-3c4a9275d6c8|SAL_MB2345AA_AS	0a0d82b0-e94d-11e6-874d-3c4a9275d6c8	SAL_MB2345AA_AS
8229ff1a-e0c5-11e7-9280-3c4a9275d6c8|SAL_OB0978AA_AS	8229ff1a-e0c5-11e7-9280-3c4a9275d6c8	SAL_OB0978AA_AS
CT18|SAL_PA7165AA_AS	CT18	SAL_PA7165AA_AS
53067|SAL_KA1298AA_AS	53067	SAL_KA1298AA_AS
173585|SAL_SA2318AA_AS	173585	SAL_SA2318AA_AS
CT18|SAL_PA7169AA_AS	CT18	SAL_PA7169AA_AS
CT18|SAL_PA8440AA_AS	CT18	SAL_PA8440AA_AS
CT18|SAL_PA8374AA_AS	CT18	SAL_PA8374AA_AS
60434|SAL_CA3423AA_AS	60434	SAL_CA3423AA_AS
1007000|SAL_CA0783AA_AS	1007000	SAL_CA0783AA_AS
A48291|SAL_IA6238AA_AS	A48291	SAL_IA6238AA_AS
A6563|SAL_IA6240AA_AS	A6563	SAL_IA6240AA_AS
CT18|SAL_PA6827AA_AS	CT18	SAL_PA6827AA_AS
CT18|SAL_PA6829AA_AS	CT18	SAL_PA6829AA_AS
CT18|SAL_PA7128AA_AS	CT18	SAL_PA7128AA_AS
728746|SAL_MB8413AA_AS	728746	SAL_MB8413AA_AS
CT18|SAL_PA7134AA_AS	CT18	SAL_PA7134AA_AS
119431|SAL_KA8322AA_AS	119431	SAL_KA8322AA_AS
122643|SAL_UA8702AA_AS	122643	SAL_UA8702AA_AS
CT18|SAL_PA8451AA_AS	CT18	SAL_PA8451AA_AS
CT18|SAL_PA7145AA_AS	CT18	SAL_PA7145AA_AS
CT18|SAL_PA8424AA_AS	CT18	SAL_PA8424AA_AS
CT18|SAL_PA7122AA_AS	CT18	SAL_PA7122AA_AS
UI2001|SAL_LA3943AA_AS	UI2001	SAL_LA3943AA_AS
UI10788|SAL_CA2764AA_AS	UI10788	SAL_CA2764AA_AS
UI3396|SAL_CA2292AA_AS	UI3396	SAL_CA2292AA_AS
UI4692|SAL_CA3516AA_AS	UI4692	SAL_CA3516AA_AS
SV430|SAL_CA2820AA_AS	SV430	SAL_CA2820AA_AS
UI14598|SAL_CA3815AA_AS	UI14598	SAL_CA3815AA_AS
LNT1480|SAL_CA3934AA_AS	LNT1480	SAL_CA3934AA_AS
155742|SAL_SA2328AA_AS	155742	SAL_SA2328AA_AS
157216|SAL_SA2363AA_AS	157216	SAL_SA2363AA_AS
H07014 0193|SAL_BA8495AA_AS	H07014 0193	SAL_BA8495AA_AS
CT18|SAL_PA8397AA_AS	CT18	SAL_PA8397AA_AS
669762|SAL_IB3119AA_AS	669762	SAL_IB3119AA_AS
E02-2612 |SAL_JA0380AA_AS	E02-2612	SAL_JA0380AA_AS
CT18|SAL_PA8455AA_AS	CT18	SAL_PA8455AA_AS
CT18|SAL_PA8405AA_AS	CT18	SAL_PA8405AA_AS
CT18|SAL_PA8380AA_AS	CT18	SAL_PA8380AA_AS
CT18|SAL_PA8403AA_AS	CT18	SAL_PA8403AA_AS
CT18|SAL_PA7179AA_AS	CT18	SAL_PA7179AA_AS
CT18|SAL_PA8381AA_AS	CT18	SAL_PA8381AA_AS
PNUSAS006822|SAL_PA9041AA_AS	PNUSAS006822	SAL_PA9041AA_AS
330503|SAL_TA1824AA_AS	330503	SAL_TA1824AA_AS
751533|SAL_MB7235AA_AS	751533	SAL_MB7235AA_AS
PNUSAS009136|SAL_QA7805AA_AS	PNUSAS009136	SAL_QA7805AA_AS
H08418 0199|SAL_BA9090AA_AS	H08418 0199	SAL_BA9090AA_AS
09-1703|SAL_OA0739AA_AS	09-1703	SAL_OA0739AA_AS
601705|SAL_HB3926AA_AS	601705	SAL_HB3926AA_AS
MDUST391|SAL_JA0717AA_AS	MDUST391	SAL_JA0717AA_AS
PNUSAS011325|SAL_RA9971AA_AS	PNUSAS011325	SAL_RA9971AA_AS
311176|SAL_AB8358AA_AS	311176	SAL_AB8358AA_AS
313152|SAL_QA0174AA_AS	313152	SAL_QA0174AA_AS
299395|SAL_UA3578AA_AS	299395	SAL_UA3578AA_AS
430289|SAL_AB8441AA_AS	430289	SAL_AB8441AA_AS
298952|SAL_AB7994AA_AS	298952	SAL_AB7994AA_AS
PNUSAS007775|SAL_QA5483AA_AS	PNUSAS007775	SAL_QA5483AA_AS
915431|SAL_EC7567AA_AS	915431	SAL_EC7567AA_AS
758749|SAL_MB9452AA_AS	758749	SAL_MB9452AA_AS
365366|SAL_TA1539AA_AS	365366	SAL_TA1539AA_AS
353870|SAL_UA2720AA_AS	353870	SAL_UA2720AA_AS
774359|SAL_OB2843AA_AS	774359	SAL_OB2843AA_AS
826387|SAL_TB2416AA_AS	826387	SAL_TB2416AA_AS
1013993|SAL_LC3018AA_AS	1013993	SAL_LC3018AA_AS
981866|SAL_KC7288AA_AS	981866	SAL_KC7288AA_AS
981110|SAL_JC5714AA_AS	981110	SAL_JC5714AA_AS
832733|SAL_UB0286AA_AS	832733	SAL_UB0286AA_AS
767667|SAL_KC7279AA_AS	767667	SAL_KC7279AA_AS
768784|SAL_NB7122AA_AS	768784	SAL_NB7122AA_AS
815590|SAL_SB1784AA_AS	815590	SAL_SB1784AA_AS
871257|SAL_AC5379AA_AS	871257	SAL_AC5379AA_AS
846509|SAL_WB0056AA_AS	846509	SAL_WB0056AA_AS
697666|SAL_KB3091AA_AS	697666	SAL_KB3091AA_AS
695980|SAL_KB3377AA_AS	695980	SAL_KB3377AA_AS
883731|SAL_BC0960AA_AS	883731	SAL_BC0960AA_AS
865118|SAL_KC7289AA_AS	865118	SAL_KC7289AA_AS
702963|SAL_KB6684AA_AS	702963	SAL_KB6684AA_AS
685885|SAL_JB8905AA_AS	685885	SAL_JB8905AA_AS
862942|SAL_XB2861AA_AS	862942	SAL_XB2861AA_AS
883732|SAL_BC0072AA_AS	883732	SAL_BC0072AA_AS
685496|SAL_JB9468AA_AS	685496	SAL_JB9468AA_AS
83565|SAL_IA9103AA_AS	83565	SAL_IA9103AA_AS
296822|SAL_UA2716AA_AS	296822	SAL_UA2716AA_AS
PNUSAS010218|SAL_RA9817AA_AS	PNUSAS010218	SAL_RA9817AA_AS
PNUSAS022485|SAL_WA3009AA_AS	PNUSAS022485	SAL_WA3009AA_AS
187565|SAL_SA2269AA_AS	187565	SAL_SA2269AA_AS
155734|SAL_SA2293AA_AS	155734	SAL_SA2293AA_AS
157231|SAL_SA2342AA_AS	157231	SAL_SA2342AA_AS
65323|SAL_EA7793AA_AS	65323	SAL_EA7793AA_AS
155733|SAL_UA8805AA_AS	155733	SAL_UA8805AA_AS
CT18|SAL_PA7034AA_AS	CT18	SAL_PA7034AA_AS
Thai_typhi_018|SAL_BA7320AA_AS	Thai_typhi_018	SAL_BA7320AA_AS
Thai_typhi_014|SAL_BA7331AA_AS	Thai_typhi_014	SAL_BA7331AA_AS
UI3608|SAL_CA3606AA_AS	UI3608	SAL_CA3606AA_AS
YA00089636|SAL_GB5201AA_AS	YA00089636	SAL_GB5201AA_AS
591120|SAL_EB0182AA_AS	591120	SAL_EB0182AA_AS
CT18|SAL_PA7055AA_AS	CT18	SAL_PA7055AA_AS
ty2-166|SAL_CA2744AA_AS	ty2-166	SAL_CA2744AA_AS
VN_typhi_106|SAL_JA7731AA_AS	VN_typhi_106	SAL_JA7731AA_AS
mgr03238|SAL_LA8828AA_AS	mgr03238	SAL_LA8828AA_AS
80-2002|SAL_XA0280AA_AS	80-2002	SAL_XA0280AA_AS
CT18|SAL_PA7152AA_AS	CT18	SAL_PA7152AA_AS
CT18|SAL_PA8383AA_AS	CT18	SAL_PA8383AA_AS
ERL05125|SAL_CA2278AA_AS	ERL05125	SAL_CA2278AA_AS
2ebbe5b0-1b6d-11e6-a6b2-3c4a9275d6c8|SAL_QA6947AA_AS	2ebbe5b0-1b6d-11e6-a6b2-3c4a9275d6c8	SAL_QA6947AA_AS
ERL114000|SAL_XA0292AA_AS	ERL114000	SAL_XA0292AA_AS
030004TY|SAL_YA5421AA_AS	030004TY	SAL_YA5421AA_AS
42f95300-1b6d-11e6-a6b2-3c4a9275d6c8|SAL_XA7158AA_AS	42f95300-1b6d-11e6-a6b2-3c4a9275d6c8	SAL_XA7158AA_AS
010032TY|SAL_YA5404AA_AS	010032TY	SAL_YA5404AA_AS
np103|SAL_CA1072AA_AS	np103	SAL_CA1072AA_AS
01TY080|SAL_HC5952AA_AS	01TY080	SAL_HC5952AA_AS
298767|SAL_AB8334AA_AS	298767	SAL_AB8334AA_AS
271029|SAL_AB8392AA_AS	271029	SAL_AB8392AA_AS
271028|SAL_UA3600AA_AS	271028	SAL_UA3600AA_AS
267805|SAL_AB8366AA_AS	267805	SAL_AB8366AA_AS
131539|SAL_SA2261AA_AS	131539	SAL_SA2261AA_AS
02TY185-sc-2415801|SAL_KA1842AA_AS	02TY185-sc-2415801	SAL_KA1842AA_AS
222d2cf0-1b6d-11e6-a6b2-3c4a9275d6c8|SAL_QA6856AA_AS	222d2cf0-1b6d-11e6-a6b2-3c4a9275d6c8	SAL_QA6856AA_AS
01TY139|SAL_HC5965AA_AS	01TY139	SAL_HC5965AA_AS
2da852d0-1b6d-11e6-a6b2-3c4a9275d6c8|SAL_QA6923AA_AS	2da852d0-1b6d-11e6-a6b2-3c4a9275d6c8	SAL_QA6923AA_AS
2e84d020-1b6d-11e6-a6b2-3c4a9275d6c8|SAL_QA6942AA_AS	2e84d020-1b6d-11e6-a6b2-3c4a9275d6c8	SAL_QA6942AA_AS
01TY408|SAL_HC6084AA_AS	01TY408	SAL_HC6084AA_AS
24112f30-1b6d-11e6-a6b2-3c4a9275d6c8|SAL_QA6898AA_AS	24112f30-1b6d-11e6-a6b2-3c4a9275d6c8	SAL_QA6898AA_AS
E99-2862 |SAL_CA4868AA_AS	E99-2862	SAL_CA4868AA_AS
E99-8013 |SAL_CA4531AA_AS	E99-8013	SAL_CA4531AA_AS
bkf01465|SAL_LA8396AA_AS	bkf01465	SAL_LA8396AA_AS
362755|SAL_AB8351AA_AS	362755	SAL_AB8351AA_AS
PO1401|SAL_JA7675AA_AS	PO1401	SAL_JA7675AA_AS
YA00022034|SAL_GB4996AA_AS	YA00022034	SAL_GB4996AA_AS
YA00141198|SAL_LB6022AA_AS	YA00141198	SAL_LB6022AA_AS
A33112|SAL_BA8352AA_AS	A33112	SAL_BA8352AA_AS
D29702|SAL_BA8334AA_AS	D29702	SAL_BA8334AA_AS
A32420|SAL_BA8361AA_AS	A32420	SAL_BA8361AA_AS
CT18|SAL_PA6945AA_AS	CT18	SAL_PA6945AA_AS
64_63|SAL_BA8556AA_AS	64_63	SAL_BA8556AA_AS
E01-1811 |SAL_CA4880AA_AS	E01-1811	SAL_CA4880AA_AS
603273|SAL_HB6701AA_AS	603273	SAL_HB6701AA_AS
PO2434|SAL_JA7677AA_AS	PO2434	SAL_JA7677AA_AS
BH966|SAL_JA7601AA_AS	BH966	SAL_JA7601AA_AS
G1553|SAL_JA7666AA_AS	G1553	SAL_JA7666AA_AS
BH772|SAL_CA0552AA_AS	BH772	SAL_CA0552AA_AS
PNUSAS026339|SAL_WA5163AA_AS	PNUSAS026339	SAL_WA5163AA_AS
BH485|SAL_BA8111AA_AS	BH485	SAL_BA8111AA_AS
BH242|SAL_BA8161AA_AS	BH242	SAL_BA8161AA_AS
BH924|SAL_BA8106AA_AS	BH924	SAL_BA8106AA_AS
BH348|SAL_BA8540AA_AS	BH348	SAL_BA8540AA_AS
BH844|SAL_BA8246AA_AS	BH844	SAL_BA8246AA_AS
BH1034|SAL_BA8466AA_AS	BH1034	SAL_BA8466AA_AS
BH516|SAL_BA8586AA_AS	BH516	SAL_BA8586AA_AS
BH882|SAL_BA8137AA_AS	BH882	SAL_BA8137AA_AS
BH1011|SAL_BA8509AA_AS	BH1011	SAL_BA8509AA_AS
PO2754|SAL_JA7645AA_AS	PO2754	SAL_JA7645AA_AS
PNUSAS024376|SAL_XA1364AA_AS	PNUSAS024376	SAL_XA1364AA_AS
CT18|SAL_PA8425AA_AS	CT18	SAL_PA8425AA_AS
CT18|SAL_PA7111AA_AS	CT18	SAL_PA7111AA_AS
ERL034151|SAL_XA0291AA_AS	ERL034151	SAL_XA0291AA_AS
030082TY|SAL_YA5428AA_AS	030082TY	SAL_YA5428AA_AS
MDUST113|SAL_JA0711AA_AS	MDUST113	SAL_JA0711AA_AS
CT18|SAL_PA7068AA_AS	CT18	SAL_PA7068AA_AS
RKI_15-04481|SAL_MB6474AA_AS	RKI_15-04481	SAL_MB6474AA_AS
CT18|SAL_PA8433AA_AS	CT18	SAL_PA8433AA_AS
MDUST121|SAL_CA1462AA_AS	MDUST121	SAL_CA1462AA_AS
MDUST143|SAL_CA0813AA_AS	MDUST143	SAL_CA0813AA_AS
MDUST208|SAL_CA5253AA_AS	MDUST208	SAL_CA5253AA_AS
MDUST110|SAL_BA9913AA_AS	MDUST110	SAL_BA9913AA_AS
CT18|SAL_PA7061AA_AS	CT18	SAL_PA7061AA_AS
RKI_16-02100|SAL_MB6551AA_AS	RKI_16-02100	SAL_MB6551AA_AS
RKI_16-02155|SAL_MB6552AA_AS	RKI_16-02155	SAL_MB6552AA_AS
RKI_15-04165|SAL_MB6470AA_AS	RKI_15-04165	SAL_MB6470AA_AS
RKI_15-04497|SAL_MB6478AA_AS	RKI_15-04497	SAL_MB6478AA_AS
RKI_15-04496|SAL_MB6477AA_AS	RKI_15-04496	SAL_MB6477AA_AS
RKI_15-03906|SAL_MB6463AA_AS	RKI_15-03906	SAL_MB6463AA_AS
RKI_15-04638|SAL_MB6480AA_AS	RKI_15-04638	SAL_MB6480AA_AS
RKI_15-04495|SAL_MB6476AA_AS	RKI_15-04495	SAL_MB6476AA_AS
RKI_15-03258|SAL_MB6435AA_AS	RKI_15-03258	SAL_MB6435AA_AS
RKI_15-03747|SAL_MB6458AA_AS	RKI_15-03747	SAL_MB6458AA_AS
RKI_15-04101|SAL_MB6468AA_AS	RKI_15-04101	SAL_MB6468AA_AS
A288|SAL_CA3599AA_AS	A288	SAL_CA3599AA_AS
A254|SAL_CA2759AA_AS	A254	SAL_CA2759AA_AS
A264|SAL_JA0375AA_AS	A264	SAL_JA0375AA_AS
CT18|SAL_PA7067AA_AS	CT18	SAL_PA7067AA_AS
162_95|SAL_BA8480AA_AS	162_95	SAL_BA8480AA_AS
MDUST135|SAL_JA0378AA_AS	MDUST135	SAL_JA0378AA_AS
PNUSAS009925|SAL_RA0573AA_AS	PNUSAS009925	SAL_RA0573AA_AS
MDUST350|SAL_CA0570AA_AS	MDUST350	SAL_CA0570AA_AS
MDUST352|SAL_CA2339AA_AS	MDUST352	SAL_CA2339AA_AS
MDUST349|SAL_CA0337AA_AS	MDUST349	SAL_CA0337AA_AS
MDUST339|SAL_CA2454AA_AS	MDUST339	SAL_CA2454AA_AS
MDUST66|SAL_QA9849AA_AS	MDUST66	SAL_QA9849AA_AS
MDUST57|SAL_QA9857AA_AS	MDUST57	SAL_QA9857AA_AS
MDUST322|SAL_CA2574AA_AS	MDUST322	SAL_CA2574AA_AS
MDUST48|SAL_QA9866AA_AS	MDUST48	SAL_QA9866AA_AS
MDUST65|SAL_QA9850AA_AS	MDUST65	SAL_QA9850AA_AS
MDUST343|SAL_CA0642AA_AS	MDUST343	SAL_CA0642AA_AS
MDUST63|SAL_QA9852AA_AS	MDUST63	SAL_QA9852AA_AS
MDUST56|SAL_QA9858AA_AS	MDUST56	SAL_QA9858AA_AS
MDUST68|SAL_QA9847AA_AS	MDUST68	SAL_QA9847AA_AS
MDUST64|SAL_QA9851AA_AS	MDUST64	SAL_QA9851AA_AS
ipt57|SAL_CA3376AA_AS	ipt57	SAL_CA3376AA_AS
020067TY|SAL_YA5420AA_AS	020067TY	SAL_YA5420AA_AS
2355a760-1b6d-11e6-a6b2-3c4a9275d6c8|SAL_QA6883AA_AS	2355a760-1b6d-11e6-a6b2-3c4a9275d6c8	SAL_QA6883AA_AS
2dd86380-1b6d-11e6-a6b2-3c4a9275d6c8|SAL_QA6927AA_AS	2dd86380-1b6d-11e6-a6b2-3c4a9275d6c8	SAL_QA6927AA_AS
UI10006|SAL_CA2781AA_AS	UI10006	SAL_CA2781AA_AS
Thai_typhi_016|SAL_BA7324AA_AS	Thai_typhi_016	SAL_BA7324AA_AS
Thai_typhi_017|SAL_BA7691AA_AS	Thai_typhi_017	SAL_BA7691AA_AS
MDUST154|SAL_JA0459AA_AS	MDUST154	SAL_JA0459AA_AS
LNT757|SAL_CA2921AA_AS	LNT757	SAL_CA2921AA_AS
LNT662|SAL_CA3692AA_AS	LNT662	SAL_CA3692AA_AS
LNT1377|SAL_CA3944AA_AS	LNT1377	SAL_CA3944AA_AS
LNT1197|SAL_CA3963AA_AS	LNT1197	SAL_CA3963AA_AS
LNT72|SAL_CA3671AA_AS	LNT72	SAL_CA3671AA_AS
UI3146|SAL_CA2340AA_AS	UI3146	SAL_CA2340AA_AS
UI3151|SAL_LA3952AA_AS	UI3151	SAL_LA3952AA_AS
LNT1367-3|SAL_CA3949AA_AS	LNT1367-3	SAL_CA3949AA_AS
LNT1365|SAL_CA3952AA_AS	LNT1365	SAL_CA3952AA_AS
CT18|SAL_PA6973AA_AS	CT18	SAL_PA6973AA_AS
CT18|SAL_PA6989AA_AS	CT18	SAL_PA6989AA_AS
CT18|SAL_PA7058AA_AS	CT18	SAL_PA7058AA_AS
CT18|SAL_PA7090AA_AS	CT18	SAL_PA7090AA_AS
VN_typhi_054|SAL_BA7422AA_AS	VN_typhi_054	SAL_BA7422AA_AS
ty1-34|SAL_CA2626AA_AS	ty1-34	SAL_CA2626AA_AS
CT18|SAL_PA7082AA_AS	CT18	SAL_PA7082AA_AS
CT18|SAL_PA7039AA_AS	CT18	SAL_PA7039AA_AS
E00-6999 |SAL_BA9721AA_AS	E00-6999	SAL_BA9721AA_AS
83_531|SAL_BA9186AA_AS	83_531	SAL_BA9186AA_AS
311422|SAL_AB8312AA_AS	311422	SAL_AB8312AA_AS
ST1921/06|SAL_CA0880AA_AS	ST1921/06	SAL_CA0880AA_AS
ST2338/98|SAL_CA0861AA_AS	ST2338/98	SAL_CA0861AA_AS
ST1197/88|SAL_CA0934AA_AS	ST1197/88	SAL_CA0934AA_AS
E02_8185|SAL_BA8401AA_AS	E02_8185	SAL_BA8401AA_AS
ST1309/04|SAL_EA2260AA_AS	ST1309/04	SAL_EA2260AA_AS
ST1389_04|SAL_JA0698AA_AS	ST1389_04	SAL_JA0698AA_AS
020003TY|SAL_YA5410AA_AS	020003TY	SAL_YA5410AA_AS
K3662|SAL_EA9172AA_AS	K3662	SAL_EA9172AA_AS
AM-39555|SAL_EA9017AA_AS	AM-39555	SAL_EA9017AA_AS
PNUSAS030086|SAL_YA0049AA_AS	PNUSAS030086	SAL_YA0049AA_AS
PNUSAS023992|SAL_VA7714AA_AS	PNUSAS023992	SAL_VA7714AA_AS
PNUSAS017474|SAL_TA8715AA_AS	PNUSAS017474	SAL_TA8715AA_AS
PNUSAS006378|SAL_PA6347AA_AS	PNUSAS006378	SAL_PA6347AA_AS
PNUSAS009213|SAL_RA0105AA_AS	PNUSAS009213	SAL_RA0105AA_AS
K3659|SAL_EA9170AA_AS	K3659	SAL_EA9170AA_AS
PNUSAS009216|SAL_RA0121AA_AS	PNUSAS009216	SAL_RA0121AA_AS
2015AM-0026|SAL_EA9174AA_AS	2015AM-0026	SAL_EA9174AA_AS
2015AM-0040|SAL_BA3668AA_AS	2015AM-0040	SAL_BA3668AA_AS
PNUSAS023789|SAL_WA1389AA_AS	PNUSAS023789	SAL_WA1389AA_AS
PNUSAS023784|SAL_WA1564AA_AS	PNUSAS023784	SAL_WA1564AA_AS
2015AM-0023|SAL_EA9178AA_AS	2015AM-0023	SAL_EA9178AA_AS
2015AM-0029|SAL_EA9173AA_AS	2015AM-0029	SAL_EA9173AA_AS
2015AM-0022|SAL_EA9179AA_AS	2015AM-0022	SAL_EA9179AA_AS
2015AM-0027|SAL_EA9175AA_AS	2015AM-0027	SAL_EA9175AA_AS
PNUSAS023781|SAL_WA1395AA_AS	PNUSAS023781	SAL_WA1395AA_AS
PNUSAS023794|SAL_WA1409AA_AS	PNUSAS023794	SAL_WA1409AA_AS
PNUSAS023783|SAL_WA1416AA_AS	PNUSAS023783	SAL_WA1416AA_AS
PNUSAS023786|SAL_WA1402AA_AS	PNUSAS023786	SAL_WA1402AA_AS
PNUSAS023790|SAL_WA1406AA_AS	PNUSAS023790	SAL_WA1406AA_AS
PNUSAS023792|SAL_WA1403AA_AS	PNUSAS023792	SAL_WA1403AA_AS
PNUSAS023780|SAL_WA1394AA_AS	PNUSAS023780	SAL_WA1394AA_AS
PNUSAS023793|SAL_WA1415AA_AS	PNUSAS023793	SAL_WA1415AA_AS
PNUSAS023787|SAL_WA1396AA_AS	PNUSAS023787	SAL_WA1396AA_AS
PNUSAS023991|SAL_VA7701AA_AS	PNUSAS023991	SAL_VA7701AA_AS
PNUSAS023782|SAL_WA1390AA_AS	PNUSAS023782	SAL_WA1390AA_AS
PNUSAS023791|SAL_WA1411AA_AS	PNUSAS023791	SAL_WA1411AA_AS
2015AM-0028|SAL_EA9019AA_AS	2015AM-0028	SAL_EA9019AA_AS
PNUSAS023785|SAL_WA1385AA_AS	PNUSAS023785	SAL_WA1385AA_AS
E99-9082 |SAL_CA5117AA_AS	E99-9082	SAL_CA5117AA_AS
STuy4|SAL_BA8824AA_AS	STuy4	SAL_BA8824AA_AS
ty2-107|SAL_CA2447AA_AS	ty2-107	SAL_CA2447AA_AS
49_67|SAL_BA8348AA_AS	49_67	SAL_BA8348AA_AS
as16|SAL_CA2640AA_AS	as16	SAL_CA2640AA_AS
E97-9141 |SAL_BA9542AA_AS	E97-9141	SAL_BA9542AA_AS
ST805/02 |SAL_CA0781AA_AS	ST805/02	SAL_CA0781AA_AS
81_863|SAL_BA8580AA_AS	81_863	SAL_BA8580AA_AS
PNUSAS004929|SAL_NA6081AA_AS	PNUSAS004929	SAL_NA6081AA_AS
ERL103914|SAL_XA0287AA_AS	ERL103914	SAL_XA0287AA_AS
sen00740|SAL_LA8387AA_AS	sen00740	SAL_LA8387AA_AS
sen00087|SAL_LA8819AA_AS	sen00087	SAL_LA8819AA_AS
BS_20818|SAL_IA7234AA_AS	BS_20818	SAL_IA7234AA_AS
PNUSAS007875|SAL_QA5355AA_AS	PNUSAS007875	SAL_QA5355AA_AS
102_66|SAL_BA8372AA_AS	102_66	SAL_BA8372AA_AS
13_62|SAL_BA9218AA_AS	13_62	SAL_BA9218AA_AS
gha77941|SAL_LA8627AA_AS	gha77941	SAL_LA8627AA_AS
gha914222|SAL_LA8666AA_AS	gha914222	SAL_LA8666AA_AS
Salmonella enterica subsp. enterica|SAL_RA3753AA_AS	Salmonella enterica subsp. enterica	SAL_RA3753AA_AS
gha112579|SAL_LA4079AA_AS	gha112579	SAL_LA4079AA_AS
3374fd60-dbfe-11e6-b425-3c4a9275d6c8|SAL_ZA4618AA_AS	3374fd60-dbfe-11e6-b425-3c4a9275d6c8	SAL_ZA4618AA_AS
184503|SAL_SA2289AA_AS	184503	SAL_SA2289AA_AS
gha114380|SAL_LA8889AA_AS	gha114380	SAL_LA8889AA_AS
gha114349|SAL_LA8890AA_AS	gha114349	SAL_LA8890AA_AS
gha85372|SAL_LA8641AA_AS	gha85372	SAL_LA8641AA_AS
gha112905|SAL_LA8837AA_AS	gha112905	SAL_LA8837AA_AS
E01-7101 |SAL_CA4733AA_AS	E01-7101	SAL_CA4733AA_AS
bkf001628|SAL_LA8420AA_AS	bkf001628	SAL_LA8420AA_AS
bkf01755|SAL_LA8821AA_AS	bkf01755	SAL_LA8821AA_AS
106_67|SAL_BA9212AA_AS	106_67	SAL_BA9212AA_AS
BN_02823|SAL_LA4043AA_AS	BN_02823	SAL_LA4043AA_AS
CT18|SAL_PA6962AA_AS	CT18	SAL_PA6962AA_AS
BS_05548|SAL_IA7238AA_AS	BS_05548	SAL_IA7238AA_AS
BS_14670|SAL_IA7223AA_AS	BS_14670	SAL_IA7223AA_AS
BS_14509|SAL_LA4041AA_AS	BS_14509	SAL_LA4041AA_AS
IP E.88.374|SAL_LA5700AA_AS	IP E.88.374	SAL_LA5700AA_AS
gnb00286|SAL_LA8452AA_AS	gnb00286	SAL_LA8452AA_AS
sen00277|SAL_LA8395AA_AS	sen00277	SAL_LA8395AA_AS
gnb01556|SAL_LA8426AA_AS	gnb01556	SAL_LA8426AA_AS
134_67|SAL_BA8364AA_AS	134_67	SAL_BA8364AA_AS
CFSAN032177|SAL_LA3248AA_AS	CFSAN032177	SAL_LA3248AA_AS
E00-3201 |SAL_BA9976AA_AS	E00-3201	SAL_BA9976AA_AS
PO1494|SAL_LA7988AA_AS	PO1494	SAL_LA7988AA_AS
BS_12050|SAL_LA4059AA_AS	BS_12050	SAL_LA4059AA_AS
BS_11041|SAL_IA7323AA_AS	BS_11041	SAL_IA7323AA_AS
BS_16952|SAL_IA7227AA_AS	BS_16952	SAL_IA7227AA_AS
BS_06439|SAL_LA4074AA_AS	BS_06439	SAL_LA4074AA_AS
IP E.88.353|SAL_LA5810AA_AS	IP E.88.353	SAL_LA5810AA_AS
sen00569|SAL_LA8424AA_AS	sen00569	SAL_LA8424AA_AS
BN_02271|SAL_IA7264AA_AS	BN_02271	SAL_IA7264AA_AS
BN_04219|SAL_IA7244AA_AS	BN_04219	SAL_IA7244AA_AS
BN_06392|SAL_IA7267AA_AS	BN_06392	SAL_IA7267AA_AS
BN_07476|SAL_IA7252AA_AS	BN_07476	SAL_IA7252AA_AS
BN_05199|SAL_LA4045AA_AS	BN_05199	SAL_LA4045AA_AS
BS_00388|SAL_LA4061AA_AS	BS_00388	SAL_LA4061AA_AS
BS_11312|SAL_IA7328AA_AS	BS_11312	SAL_IA7328AA_AS
BS_08073|SAL_LA4042AA_AS	BS_08073	SAL_LA4042AA_AS
BS_00346|SAL_IA7222AA_AS	BS_00346	SAL_IA7222AA_AS
BS_00681|SAL_LA4040AA_AS	BS_00681	SAL_LA4040AA_AS
BS_81717|SAL_IA7233AA_AS	BS_81717	SAL_IA7233AA_AS
BS_01398|SAL_IA7346AA_AS	BS_01398	SAL_IA7346AA_AS
ST860/95 |SAL_CA0749AA_AS	ST860/95	SAL_CA0749AA_AS
CT18|SAL_PA7024AA_AS	CT18	SAL_PA7024AA_AS
CT18|SAL_PA7042AA_AS	CT18	SAL_PA7042AA_AS
E99-6359 |SAL_CA0291AA_AS	E99-6359	SAL_CA0291AA_AS
683162|SAL_JB9571AA_AS	683162	SAL_JB9571AA_AS
YA00169563|SAL_XB5809AA_AS	YA00169563	SAL_XB5809AA_AS
3b24ea70-dbfe-11e6-a54e-3c4a9275d6c8|SAL_GB0334AA_AS	3b24ea70-dbfe-11e6-a54e-3c4a9275d6c8	SAL_GB0334AA_AS
gha113055|SAL_LA8853AA_AS	gha113055	SAL_LA8853AA_AS
gha500933|SAL_LA8858AA_AS	gha500933	SAL_LA8858AA_AS
Salmonella enterica subsp. enterica|SAL_RA3785AA_AS	Salmonella enterica subsp. enterica	SAL_RA3785AA_AS
gha115524|SAL_LA8552AA_AS	gha115524	SAL_LA8552AA_AS
CT18|SAL_PA7089AA_AS	CT18	SAL_PA7089AA_AS
CT18|SAL_PA7075AA_AS	CT18	SAL_PA7075AA_AS
E02-0530 |SAL_CA2559AA_AS	E02-0530	SAL_CA2559AA_AS
030047TY|SAL_YA5424AA_AS	030047TY	SAL_YA5424AA_AS
CT18|SAL_PA6953AA_AS	CT18	SAL_PA6953AA_AS
PNUSAS013090|SAL_SA8838AA_AS	PNUSAS013090	SAL_SA8838AA_AS
PNUSAS007867|SAL_QA5354AA_AS	PNUSAS007867	SAL_QA5354AA_AS
72-1258|SAL_CA4689AA_AS	72-1258	SAL_CA4689AA_AS
CDPH_CSalm042|SAL_JB4730AA_AS	CDPH_CSalm042	SAL_JB4730AA_AS
PNUSAS025807|SAL_WA8045AA_AS	PNUSAS025807	SAL_WA8045AA_AS
CFSAN032175|SAL_LA3252AA_AS	CFSAN032175	SAL_LA3252AA_AS
CFSAN032170|SAL_LA3253AA_AS	CFSAN032170	SAL_LA3253AA_AS
BCW_4949|SAL_LA7501AA_AS	BCW_4949	SAL_LA7501AA_AS
PNUSAS012919|SAL_TA2153AA_AS	PNUSAS012919	SAL_TA2153AA_AS
PNUSAS012839|SAL_TA2483AA_AS	PNUSAS012839	SAL_TA2483AA_AS
MDUST396|SAL_JA0924AA_AS	MDUST396	SAL_JA0924AA_AS
CR0044|SAL_BB8092AA_AS	CR0044	SAL_BB8092AA_AS
PNUSAS001869|SAL_MA0361AA_AS	PNUSAS001869	SAL_MA0361AA_AS
PNUSAS025608|SAL_WA5323AA_AS	PNUSAS025608	SAL_WA5323AA_AS
789981|SAL_PB5491AA_AS	789981	SAL_PB5491AA_AS
790549|SAL_PB6082AA_AS	790549	SAL_PB6082AA_AS
E98-4364 |SAL_CA4963AA_AS	E98-4364	SAL_CA4963AA_AS
855591|SAL_WB9677AA_AS	855591	SAL_WB9677AA_AS
854130|SAL_WB6407AA_AS	854130	SAL_WB6407AA_AS
861122|SAL_XB0870AA_AS	861122	SAL_XB0870AA_AS
773645|SAL_OB2915AA_AS	773645	SAL_OB2915AA_AS
PNUSAS026164|SAL_WA4802AA_AS	PNUSAS026164	SAL_WA4802AA_AS
PNUSAS011632|SAL_SA9828AA_AS	PNUSAS011632	SAL_SA9828AA_AS
PNUSAS028726|SAL_XA2170AA_AS	PNUSAS028726	SAL_XA2170AA_AS
BH213|SAL_BA8260AA_AS	BH213	SAL_BA8260AA_AS
CT18|SAL_PA7002AA_AS	CT18	SAL_PA7002AA_AS
2909425a-a6dc-11e8-a962-3c4a9275d6c8|SAL_IB6581AA_AS	2909425a-a6dc-11e8-a962-3c4a9275d6c8	SAL_IB6581AA_AS
04-7620|SAL_CA0030AA_AS	04-7620	SAL_CA0030AA_AS
815642|SAL_SB1826AA_AS	815642	SAL_SB1826AA_AS
818986|SAL_SB8753AA_AS	818986	SAL_SB8753AA_AS
E98-2107 |SAL_CA5196AA_AS	E98-2107	SAL_CA5196AA_AS
gnb00358|SAL_LA8816AA_AS	gnb00358	SAL_LA8816AA_AS
Salmonella enterica subsp. enterica|SAL_RA3809AA_AS	Salmonella enterica subsp. enterica	SAL_RA3809AA_AS
Salmonella enterica subsp. enterica|SAL_RA3810AA_AS	Salmonella enterica subsp. enterica	SAL_RA3810AA_AS
14-58 |SAL_CA4891AA_AS	14-58	SAL_CA4891AA_AS
E02-0945 |SAL_CA5157AA_AS	E02-0945	SAL_CA5157AA_AS
IPCR|SAL_BA9404AA_AS	IPCR	SAL_BA9404AA_AS
IPCT|SAL_CA0746AA_AS	IPCT	SAL_CA0746AA_AS
IPCE|SAL_CA4876AA_AS	IPCE	SAL_CA4876AA_AS
201200869|SAL_JA0230AA_AS	201200869	SAL_JA0230AA_AS
IPCC|SAL_BA9350AA_AS	IPCC	SAL_BA9350AA_AS
06-467|SAL_JA0583AA_AS	06-467	SAL_JA0583AA_AS
IPCQ|SAL_CA0661AA_AS	IPCQ	SAL_CA0661AA_AS
IPCK|SAL_JA1151AA_AS	IPCK	SAL_JA1151AA_AS
12-0437|SAL_OA1245AA_AS	12-0437	SAL_OA1245AA_AS
07-702|SAL_CA0073AA_AS	07-702	SAL_CA0073AA_AS
IPCI|SAL_BA9811AA_AS	IPCI	SAL_BA9811AA_AS
IPCL|SAL_BA9781AA_AS	IPCL	SAL_BA9781AA_AS
07-291|SAL_JA0318AA_AS	07-291	SAL_JA0318AA_AS
201105802|SAL_BA8456AA_AS	201105802	SAL_BA8456AA_AS
PNUSAS001732|SAL_KA6478AA_AS	PNUSAS001732	SAL_KA6478AA_AS
G198|SAL_JA7639AA_AS	G198	SAL_JA7639AA_AS
PO2757|SAL_JA7653AA_AS	PO2757	SAL_JA7653AA_AS
C1331|SAL_JA7679AA_AS	C1331	SAL_JA7679AA_AS
IPCU|SAL_CA4993AA_AS	IPCU	SAL_CA4993AA_AS
IPCP|SAL_BA9920AA_AS	IPCP	SAL_BA9920AA_AS
07-3108|SAL_JA0314AA_AS	07-3108	SAL_JA0314AA_AS
IPCO|SAL_BA9603AA_AS	IPCO	SAL_BA9603AA_AS
874887|SAL_KC7386AA_AS	874887	SAL_KC7386AA_AS
873461|SAL_AC5870AA_AS	873461	SAL_AC5870AA_AS
806076|SAL_RB8064AA_AS	806076	SAL_RB8064AA_AS
06-5029|SAL_CA4914AA_AS	06-5029	SAL_CA4914AA_AS
PO132|SAL_BA8906AA_AS	PO132	SAL_BA8906AA_AS
PO107|SAL_BA8916AA_AS	PO107	SAL_BA8916AA_AS
BH229|SAL_BA8216AA_AS	BH229	SAL_BA8216AA_AS
PO2760|SAL_JA7661AA_AS	PO2760	SAL_JA7661AA_AS
G381|SAL_LA7984AA_AS	G381	SAL_LA7984AA_AS
381648|SAL_UA3551AA_AS	381648	SAL_UA3551AA_AS
K139|SAL_BA8485AA_AS	K139	SAL_BA8485AA_AS
379394|SAL_AB8308AA_AS	379394	SAL_AB8308AA_AS
29627_1_164|SAL_NB4505AA_AS	29627_1_164	SAL_NB4505AA_AS
PNUSAS016673|SAL_TA7930AA_AS	PNUSAS016673	SAL_TA7930AA_AS
K185|SAL_BA8176AA_AS	K185	SAL_BA8176AA_AS
808189|SAL_RB9650AA_AS	808189	SAL_RB9650AA_AS
810115|SAL_RB9694AA_AS	810115	SAL_RB9694AA_AS
PO2744|SAL_LA8006AA_AS	PO2744	SAL_LA8006AA_AS
PO2732|SAL_LA7996AA_AS	PO2732	SAL_LA7996AA_AS
K120|SAL_JA7602AA_AS	K120	SAL_JA7602AA_AS
K190|SAL_BA8128AA_AS	K190	SAL_BA8128AA_AS
K128|SAL_BA8570AA_AS	K128	SAL_BA8570AA_AS
PNUSAS007013|SAL_PA9259AA_AS	PNUSAS007013	SAL_PA9259AA_AS
171329|SAL_SA2323AA_AS	171329	SAL_SA2323AA_AS
K194|SAL_JA1133AA_AS	K194	SAL_JA1133AA_AS
K180|SAL_BA8232AA_AS	K180	SAL_BA8232AA_AS
548862|SAL_EB3752AA_AS	548862	SAL_EB3752AA_AS
1038224|SAL_MC0815AA_AS	1038224	SAL_MC0815AA_AS
CT18|SAL_PA7137AA_AS	CT18	SAL_PA7137AA_AS
6289|SAL_JA0204AA_AS	6289	SAL_JA0204AA_AS
CT18|SAL_PA7112AA_AS	CT18	SAL_PA7112AA_AS
CT18|SAL_PA7131AA_AS	CT18	SAL_PA7131AA_AS
CT18|SAL_PA7180AA_AS	CT18	SAL_PA7180AA_AS
MDUST46|SAL_QA9868AA_AS	MDUST46	SAL_QA9868AA_AS
PNUSAS006797|SAL_PA8039AA_AS	PNUSAS006797	SAL_PA8039AA_AS
PNUSAS006353|SAL_PA8042AA_AS	PNUSAS006353	SAL_PA8042AA_AS
CT18|SAL_PA8382AA_AS	CT18	SAL_PA8382AA_AS
Thai_typhi_004|SAL_BA7359AA_AS	Thai_typhi_004	SAL_BA7359AA_AS
CT18|SAL_PA6956AA_AS	CT18	SAL_PA6956AA_AS
CT18|SAL_PA7040AA_AS	CT18	SAL_PA7040AA_AS
ARIMSTM628-17|SAL_XA2536AA_AS	ARIMSTM628-17	SAL_XA2536AA_AS
PNUSAS014066|SAL_TA1281AA_AS	PNUSAS014066	SAL_TA1281AA_AS
PNUSAS016675|SAL_TA7940AA_AS	PNUSAS016675	SAL_TA7940AA_AS
H06434 0426|SAL_JA0517AA_AS	H06434 0426	SAL_JA0517AA_AS
RKI_15-01202|SAL_MB6406AA_AS	RKI_15-01202	SAL_MB6406AA_AS
PNUSAS030031|SAL_XA8176AA_AS	PNUSAS030031	SAL_XA8176AA_AS
PNUSAS030040|SAL_XA8197AA_AS	PNUSAS030040	SAL_XA8197AA_AS
PNCS010631|SAL_LC9261AA_AS	PNCS010631	SAL_LC9261AA_AS
E98_3139|SAL_XA0267AA_AS	E98_3139	SAL_XA0267AA_AS
RKI_16-00904|SAL_MB6508AA_AS	RKI_16-00904	SAL_MB6508AA_AS
PNUSAS014983|SAL_UA4094AA_AS	PNUSAS014983	SAL_UA4094AA_AS
[truncated: 466 more rows]
