# Supplementary material for: Genomic Investigation Reveals a Community Typhoid Outbreak Caused by Contaminated Drinking Water in China, 2016
Source: Front Med (Lausanne). 2022 Mar 1;9:753085. doi: 10.3389/fmed.2022.753085 (PMC8925297; doi:10.3389/fmed.2022.753085)
Supplement: Supplementary Table S5 — Meta Information of 104 isolates belonging to the sub-tree of global Salmonella Typhi ST2 phylogenetic tree. [file Table_5.XLSX]

## Sheet: Sheet1
Table S5. Information of 104 strains in the subtree of global Salmonella Typhi ST2 phylogenetic tree.
Strain label in the subtree	Strain name	Assembly barcode in EnteroBase	Country of the Isolation
CT18|SAL_PA8409AA_AS	CT18	SAL_PA8409AA_AS	Vietnam
404ty|SAL_PA8813AA_AS	404ty	SAL_PA8813AA_AS	Unknown
343076_217103|SAL_GB9865AA_AS	343076_217103	SAL_GB9865AA_AS	Unknown
343076_248190|SAL_GB9869AA_AS	343076_248190	SAL_GB9869AA_AS	Unknown
4328a060-1b6d-11e6-a6b2-3c4a9275d6c8|SAL_XA7162AA_AS	4328a060-1b6d-11e6-a6b2-3c4a9275d6c8	SAL_XA7162AA_AS	Unknown
343076_241106|SAL_GB9868AA_AS	343076_241106	SAL_GB9868AA_AS	Unknown
f1cb4420-5667-11e7-a067-3c4a9275d6c8|SAL_DB9153AA_AS	f1cb4420-5667-11e7-a067-3c4a9275d6c8	SAL_DB9153AA_AS	Unknown
f2535fe0-5667-11e7-a067-3c4a9275d6c8|SAL_DB9167AA_AS	f2535fe0-5667-11e7-a067-3c4a9275d6c8	SAL_DB9167AA_AS	Unknown
MDUST204|SAL_JA0735AA_AS	MDUST204	SAL_JA0735AA_AS	Bangladesh
MDUST202|SAL_CA1711AA_AS	MDUST202	SAL_CA1711AA_AS	Bangladesh
MDUST205|SAL_JA0732AA_AS	MDUST205	SAL_JA0732AA_AS	Bangladesh
343077_212138|SAL_GB9876AA_AS	343077_212138	SAL_GB9876AA_AS	Unknown
827034|SAL_TB2839AA_AS	827034	SAL_TB2839AA_AS	United Kingdom
869066|SAL_AC5753AA_AS	869066	SAL_AC5753AA_AS	United Kingdom
891519|SAL_BC4435AA_AS	891519	SAL_BC4435AA_AS	United Kingdom
343077_267164|SAL_GB9837AA_AS	343077_267164	SAL_GB9837AA_AS	Unknown
343077_255118|SAL_GB9884AA_AS	343077_255118	SAL_GB9884AA_AS	Unknown
3802|SAL_CA0256AA_AS	3802	SAL_CA0256AA_AS	Pakistan
CT18|SAL_PA7101AA_AS	CT18	SAL_PA7101AA_AS	Vietnam
E00-2756 |SAL_JA0369AA_AS	E00-2756	SAL_JA0369AA_AS	India
208761|SAL_UA8719AA_AS	208761	SAL_UA8719AA_AS	United Kingdom
CT18|SAL_PA7132AA_AS	CT18	SAL_PA7132AA_AS	Vietnam
CT18|SAL_PA7133AA_AS	CT18	SAL_PA7133AA_AS	Vietnam
CT18|SAL_PA8413AA_AS	CT18	SAL_PA8413AA_AS	Vietnam
CT18|SAL_PA7105AA_AS	CT18	SAL_PA7105AA_AS	Vietnam
030091TY|SAL_YA5429AA_AS	030091TY	SAL_YA5429AA_AS	Japan
CT18|SAL_PA8395AA_AS	CT18	SAL_PA8395AA_AS	Vietnam
CT18|SAL_PA7144AA_AS	CT18	SAL_PA7144AA_AS	Vietnam
CT18|SAL_PA7108AA_AS	CT18	SAL_PA7108AA_AS	Vietnam
CT18|SAL_PA7099AA_AS	CT18	SAL_PA7099AA_AS	Vietnam
CT18|SAL_PA7104AA_AS	CT18	SAL_PA7104AA_AS	Vietnam
CT18|SAL_PA8453AA_AS	CT18	SAL_PA8453AA_AS	Vietnam
CT18|SAL_PA8459AA_AS	CT18	SAL_PA8459AA_AS	Vietnam
CT18|SAL_PA7107AA_AS	CT18	SAL_PA7107AA_AS	Vietnam
CT18|SAL_PA8415AA_AS	CT18	SAL_PA8415AA_AS	Vietnam
CT18|SAL_PA7115AA_AS	CT18	SAL_PA7115AA_AS	Vietnam
CT18|SAL_PA7177AA_AS	CT18	SAL_PA7177AA_AS	Vietnam
CT18|SAL_PA8407AA_AS	CT18	SAL_PA8407AA_AS	Vietnam
CT18|SAL_PA8368AA_AS	CT18	SAL_PA8368AA_AS	Vietnam
040053TY|SAL_YA5435AA_AS	040053TY	SAL_YA5435AA_AS	Japan
CT18|SAL_PA7094AA_AS	CT18	SAL_PA7094AA_AS	Vietnam
CT18|SAL_PA7097AA_AS	CT18	SAL_PA7097AA_AS	Vietnam
CT18|SAL_PA8462AA_AS	CT18	SAL_PA8462AA_AS	Vietnam
318354|SAL_AB7915AA_AS	318354	SAL_AB7915AA_AS	United Kingdom
346893|SAL_TA1678AA_AS	346893	SAL_TA1678AA_AS	United Kingdom
CT18|SAL_PA6972AA_AS	CT18	SAL_PA6972AA_AS	Vietnam
CT18|SAL_PA7020AA_AS	CT18	SAL_PA7020AA_AS	Vietnam
STH2370|SAL_LA6393AA_AS	STH2370	SAL_LA6393AA_AS	Chile
CT18|SAL_PA6978AA_AS	CT18	SAL_PA6978AA_AS	Vietnam
CT18|SAL_PA7009AA_AS	CT18	SAL_PA7009AA_AS	Vietnam
CT18|SAL_PA6974AA_AS	CT18	SAL_PA6974AA_AS	Vietnam
CT18|SAL_PA7023AA_AS	CT18	SAL_PA7023AA_AS	Vietnam
CT18|SAL_PA6979AA_AS	CT18	SAL_PA6979AA_AS	Vietnam
76_54|SAL_BA8564AA_AS	76_54	SAL_BA8564AA_AS	Unknown
CT18|SAL_PA6971AA_AS	CT18	SAL_PA6971AA_AS	Vietnam
CT18|SAL_PA7003AA_AS	CT18	SAL_PA7003AA_AS	Vietnam
CT18|SAL_PA6975AA_AS	CT18	SAL_PA6975AA_AS	Vietnam
CT18|SAL_PA7008AA_AS	CT18	SAL_PA7008AA_AS	Vietnam
CT18|SAL_PA7021AA_AS	CT18	SAL_PA7021AA_AS	Vietnam
ST1134/01|SAL_CA0737AA_AS	ST1134/01	SAL_CA0737AA_AS	Argentina
ST3090/99|SAL_JA0785AA_AS	ST3090/99	SAL_JA0785AA_AS	Argentina
CT18|SAL_PA7016AA_AS	CT18	SAL_PA7016AA_AS	Vietnam
CT18|SAL_PA7017AA_AS	CT18	SAL_PA7017AA_AS	Vietnam
CT18|SAL_PA7052AA_AS	CT18	SAL_PA7052AA_AS	Vietnam
CT18|SAL_PA7025AA_AS	CT18	SAL_PA7025AA_AS	Vietnam
CT18|SAL_PA6970AA_AS	CT18	SAL_PA6970AA_AS	Vietnam
CT18|SAL_PA6983AA_AS	CT18	SAL_PA6983AA_AS	Vietnam
CT18|SAL_PA7062AA_AS	CT18	SAL_PA7062AA_AS	Vietnam
CT18|SAL_PA7014AA_AS	CT18	SAL_PA7014AA_AS	Vietnam
ISP2825a|SAL_LA5054AA_AS	ISP2825a	SAL_LA5054AA_AS	Unknown
CT18|SAL_PA7005AA_AS	CT18	SAL_PA7005AA_AS	Vietnam
CT18|SAL_PA7038AA_AS	CT18	SAL_PA7038AA_AS	Vietnam
CT18|SAL_PA7043AA_AS	CT18	SAL_PA7043AA_AS	Vietnam
CT18|SAL_PA7045AA_AS	CT18	SAL_PA7045AA_AS	Vietnam
588932|SAL_EB3426AA_AS	588932	SAL_EB3426AA_AS	United Kingdom
M15 / NCTC20022|SAL_IA6427AA_AS	M15 / NCTC20022	SAL_IA6427AA_AS	Unknown
81_918|SAL_BA8593AA_AS	81_918	SAL_BA8593AA_AS	Unknown
CT18|SAL_PA6955AA_AS	CT18	SAL_PA6955AA_AS	Vietnam
1127	1127	Not available	China
681	681	Not available	China
923	923	Not available	China
968	968	Not available	China
534	534	Not available	China
1423	1423	Not available	China
377	377	Not available	China
332	332	Not available	China
1450	1450	Not available	China
M13	M13	Not available	China
436	436	Not available	China
293	293	Not available	China
1052	1052	Not available	China
490	490	Not available	China
488	488	Not available	China
1080	1080	Not available	China
7-sc-cl	7-sc-cl	Not available	China
474	474	Not available	China
1401	1401	Not available	China
1129	1129	Not available	China
1115	1115	Not available	China
17	17	Not available	China
1136	1136	Not available	China
1360	1360	Not available	China
1124	1124	Not available	China
1114	1114	Not available	China
